# Supplementary material for: An automated protocol for modelling peptide substrates to proteases
Source: BMC Bioinformatics. 2020 Dec 29;21:586. doi: 10.1186/s12859-020-03931-6 (PMC7771086; doi:10.1186/s12859-020-03931-6)
Supplement: Supplementary file 2 — Additional file 2: List of annotated serine proteases. [file 12859_2020_3931_MOESM2_ESM.xlsx]

## Sheet: Serine_Protea
PDB	Ligand	Ligand_size	Ligand_chain	Ligand_residues_number	Protein_chains	Protein_residues	EC_number	CATH_domains	Pfam_domains	Uniprot	MEROPS	Catalytic_residues	Catalytic_roles	Structure_index	Truncated_ligand	Truncated_numbering	Truncated_pocket_names
1tmt	DPN-PRO-ARG	3	I	[1, 2, 3]	['H']	H189ASP H190ALA H191CYS H192GLU H193GLY H194ASP H195SER H214SER H215TRP H216GLY H219GLY H220CYS H226GLY H57HIS H60ATYR H97AGLU H98ASN H99LEU	3.4.21.5	2.40.10.10	PF00089	['P00734', 'THRB_HUMAN']	S01.217	HASP194, HASP102, HGLU192, HGLY193, HGLY196, HHIS57, HSER195	interaction, interaction, interaction, interaction, spectator, reactant, catalysis	0	DPN-PRO-ARG	[1, 2, 3]	['S3', 'S2', 'S1']
2hgt	DPN-PRO-ARG	3	I	[1, 2, 3]	['H']	H189ASP H190ALA H191CYS H192GLU H193GLY H194ASP H195SER H214SER H215TRP H216GLY H219GLY H220CYS H226GLY H57HIS H60ATYR H60DTRP H97AGLU H99LEU	3.4.21.5	2.40.10.10	PF00089	['P00734', 'THRB_HUMAN']	S01.217	HASP194, HASP102, HGLU192, HGLY193, HGLY196, HHIS57, HSER195	interaction, interaction, interaction, interaction, spectator, reactant, catalysis	1	DPN-PRO-ARG	[1, 2, 3]	['S3', 'S2', 'S1']
2wph	DPN-PRO-ARG	3	L	[1, 2, 3]	['S']	S174PHE S189ASP S190SER S191CYS S192GLN S193GLY S194ASP S195SER S214SER S215TRP S216GLY S219GLU S220CYS S226GLY S57HIS S99TYR	3.4.21.22	2.40.10.10	PF00089	['FA_HUMAN', 'P00740']	S01.214	SASP194, SASP102, SGLN192, SGLY193, SGLY196, SHIS57, SSER195	interaction, interaction, interaction, interaction, spectator, reactant, catalysis	2	DPN-PRO-ARG	[1, 2, 3]	['S3', 'S2', 'S1']
2wpi	DPN-PRO-ARG	3	L	[1, 2, 3]	['S']	S174PHE S189ASP S190SER S191CYS S192GLN S193GLY S194ASP S195SER S214SER S215TRP S216GLY S219GLU S226GLY S57HIS S99TYR	3.4.21.22	2.40.10.10	PF00089	['FA_HUMAN', 'P00740']	S01.214	SASP194, SASP102, SGLN192, SGLY193, SGLY196, SHIS57, SSER195	interaction, interaction, interaction, interaction, spectator, reactant, catalysis	3	DPN-PRO-ARG	[1, 2, 3]	['S3', 'S2', 'S1']
2wpj	DPN-PRO-ARG	3	L	[1, 2, 3]	['S']	S174PHE S189ASP S190SER S191CYS S192GLN S193GLY S194ASP S195SER S214SER S215TRP S216GLY S219GLU S220CYS S226GLY S57HIS S99TYR	3.4.21.22	2.40.10.10	PF00089	['FA_HUMAN', 'P00740']	S01.214	SASP194, SASP102, SGLN192, SGLY193, SGLY196, SHIS57, SSER195	interaction, interaction, interaction, interaction, spectator, reactant, catalysis	4	DPN-PRO-ARG	[1, 2, 3]	['S3', 'S2', 'S1']
2wpk	DPN-PRO-ARG	3	L	[1, 2, 3]	['S']	S174PHE S189ASP S190SER S191CYS S192GLN S193GLY S194ASP S195SER S214SER S215TRP S216GLY S219GLU S220CYS S226GLY S57HIS S99TYR	3.4.21.22	2.40.10.10	PF00089	['FA_HUMAN', 'P00740']	S01.214	SASP194, SASP102, SGLN192, SGLY193, SGLY196, SHIS57, SSER195	interaction, interaction, interaction, interaction, spectator, reactant, catalysis	5	DPN-PRO-ARG	[1, 2, 3]	['S3', 'S2', 'S1']
2wpl	DPN-PRO-ARG	3	L	[1, 2, 3]	['S']	S174PHE S189ASP S190SER S191CYS S192GLN S193GLY S194ASP S195SER S214SER S215TRP S216GLY S219GLU S220CYS S226GLY S57HIS S99TYR	3.4.21.22	2.40.10.10	PF00089	['FA_HUMAN', 'P00740']	S01.214	SASP194, SASP102, SGLN192, SGLY193, SGLY196, SHIS57, SSER195	interaction, interaction, interaction, interaction, spectator, reactant, catalysis	6	DPN-PRO-ARG	[1, 2, 3]	['S3', 'S2', 'S1']
3vxe	DPN-PRO-ARG	3	I	[1, 2, 3]	['H']	H189ASP H190ALA H191CYS H192GLU H193GLY H194ASP H195SER H214SER H215TRP H216GLY H219GLY H220CYS H226GLY H57HIS H60ATYR H60DTRP H97AGLU H98ASN H99LEU	3.4.21.5	2.40.10.10	PF00089	['P00734', 'THRB_HUMAN']	S01.217	HASP194, HASP102, HGLU192, HGLY193, HGLY196, HHIS57, HSER195	interaction, interaction, interaction, interaction, spectator, reactant, catalysis	7	DPN-PRO-ARG	[1, 2, 3]	['S3', 'S2', 'S1']
1jrs	ACE-LEU-LEU-AR7	4	B	[1, 2, 3]	['A']	A189ASP A190SER A191CYS A192GLN A195SER A214SER A215TRP A216GLY A217SER A219GLY A226GLY A57HIS A99LEU	3.4.21.4	2.40.10.10	PF00089	['P00760', 'TRY_BOVIN']	S01.151	AASP189, AASP194, AASP102, ACYS191, AGLN192, AGLY193, AGLY196, AHIS57, ASER195	spectator, catalysis, interaction, catalysis, interaction, interaction, spectator, reactant, catalysis	9	LEU-LEU-AR7	[1, 2, 3]	['S3', 'S2', 'S1']
1jrt	ACE-LEU-LEU-AR7	4	B	[1, 2, 3]	['A']	A189ASP A190SER A191CYS A192GLN A195SER A214SER A215TRP A216GLY A219GLY A220CYS A226GLY A57HIS A99LEU	3.4.21.4	2.40.10.10	PF00089	['P00760', 'TRY_BOVIN']	S01.151	AASP189, AASP194, AASP102, ACYS191, AGLN192, AGLY193, AGLY196, AHIS57, ASER195	spectator, catalysis, interaction, catalysis, interaction, interaction, spectator, reactant, catalysis	10	LEU-LEU-AR7	[1, 2, 3]	['S3', 'S2', 'S1']
2psx	ACE-LEU-LEU-AR7	4	B	[2001, 2002, 2003, 2004]	['A']	A189ASP A190SER A191CYS A192GLN A193GLY A194ASP A195SER A213VAL A214SER A215TRP A216GLY A217ASP A218TYR A226GLY A57HIS A99HIS	3.4.21.-	2.40.10.10	PF00089	['KLK_HUMAN', 'Q9Y337']	S01.017	AASP189, AASP194, AASP102, ACYS191, AGLN192, AGLY193, AGLY196, AGLY98, AHIS57, ASER195	spectator, catalysis, interaction, catalysis, interaction, interaction, spectator, spectator, reactant, catalysis	11	LEU-LEU-AR7	[2002, 2003, 2004]	['S3', 'S2', 'S1']
2psy	ACE-LEU-LEU-AR7	4	B	[501, 502, 503, 504]	['A']	A189ASP A190SER A191CYS A192GLN A195SER A213VAL A214SER A215TRP A216GLY A217ASP A218TYR A226GLY A57HIS A99HIS	3.4.21.-	2.40.10.10	PF00089	['KLK_HUMAN', 'Q9Y337']	S01.017	AASP189, AASP194, AASP102, ACYS191, AGLN192, AGLY193, AGLY196, AGLY98, AHIS57, ASER195	spectator, catalysis, interaction, catalysis, interaction, interaction, spectator, spectator, reactant, catalysis	12	LEU-LEU-AR7	[502, 503, 504]	['S3', 'S2', 'S1']
2agi	ACE-LEU-LEU-AR7	4	A	[0, 1, 2, 3]	['X']	X189ASP X190SER X191CYS X192GLN X195SER X214SER X215TRP X216GLY X217SER X219GLY X220CYS X226GLY X57HIS X99LEU	3.4.21.4	2.40.10.10	PF00089	['P00760', 'TRY_BOVIN']	S01.151	XASP189, XASP194, XASP102, XCYS191, XGLN192, XGLY193, XGLY196, XHIS57, XSER195	spectator, catalysis, interaction, catalysis, interaction, interaction, spectator, reactant, catalysis	13	LEU-LEU-AR7	[1, 2, 3]	['S3', 'S2', 'S1']
1gbb	ALA-ALA-PRO-B2A	4	P	[4, 3, 2, 1]	['A']	A171TYR A191GLY A195SER A214SER A215GLY A216ALA A217ASN A57HIS	3.4.21.12	2.40.10.10	PF00089	['P00778', 'PRLA_LYSEN']	S01.268	AASP102, AGLY193, AHIS57, ASER195, ASER214	spectator, spectator, reactant, catalysis, spectator	14	ALA-ALA-PRO-B2A	[4, 3, 2, 1]	['S4', 'S3', 'S2', 'S1']
1gbf	ALA-ALA-PRO-B2A	4	P	[4, 3, 2, 1]	['A']	A170ASN A171TYR A191GLY A195SER A214SER A215GLY A216LEU A57HIS	3.4.21.12	2.40.10.10	PF00089	['P00778', 'PRLA_LYSEN']	S01.268	AASP102, AGLY193, AHIS57, ASER195, ASER214	spectator, spectator, reactant, catalysis, spectator	15	ALA-ALA-PRO-B2A	[4, 3, 2, 1]	['S4', 'S3', 'S2', 'S1']
1gbk	ALA-ALA-PRO-B2A	4	P	[4, 3, 2, 1]	['A']	A170ASN A171TYR A191GLY A195SER A214SER A215GLY A216GLY A57HIS	3.4.21.12	2.40.10.10	PF00089	['P00778', 'PRLA_LYSEN']	S01.268	AASP102, AGLY193, AHIS57, ASER195, ASER214	spectator, spectator, reactant, catalysis, spectator	16	ALA-ALA-PRO-B2A	[4, 3, 2, 1]	['S4', 'S3', 'S2', 'S1']
1p02	ALA-ALA-PRO-B2A	4	P	[4, 3, 2, 1]	['A']	A171TYR A192AGLY A192MET A195SER A214SER A215GLY A216GLY A57HIS	3.4.21.12	2.40.10.10	PF00089	['P00778', 'PRLA_LYSEN']	S01.268	AASP102, AGLY193, AHIS57, ASER195	spectator, spectator, reactant, catalysis	17	ALA-ALA-PRO-B2A	[4, 3, 2, 1]	['S4', 'S3', 'S2', 'S1']
5lpr	ALA-ALA-PRO-B2A	4	P	[4, 3, 2, 1]	['A']	A171TYR A192AGLY A192BARG A192MET A195SER A214SER A215GLY A216GLY A57HIS	3.4.21.12	2.40.10.10	PF00089	['P00778', 'PRLA_LYSEN']	S01.268	AASP102, AGLY193, AHIS57, ASER195, ASER214	spectator, spectator, reactant, catalysis, spectator	18	ALA-ALA-PRO-B2A	[4, 3, 2, 1]	['S4', 'S3', 'S2', 'S1']
1gbd	ALA-ALA-PRO-B2F	4	P	[4, 3, 2, 1]	['A']	A171TYR A190ALA A191GLY A195SER A214SER A215GLY A216ALA A218VAL A57HIS	3.4.21.12	2.40.10.10	PF00089	['P00778', 'PRLA_LYSEN']	S01.268	AASP102, AGLY193, AHIS57, ASER195, ASER214	spectator, spectator, reactant, catalysis, spectator	19	ALA-ALA-PRO-B2F	[4, 3, 2, 1]	['S4', 'S3', 'S2', 'S1']
1gbi	ALA-ALA-PRO-B2F	4	P	[4, 3, 2, 1]	['A']	A171TYR A174GLU A192ARG A195SER A214SER A215GLY A216LEU A218VAL A57HIS	3.4.21.12	2.40.10.10	PF00089	['P00778', 'PRLA_LYSEN']	S01.268	AASP102, AGLY193, AHIS57, ASER195, ASER214	spectator, spectator, reactant, catalysis, spectator	20	ALA-ALA-PRO-B2F	[4, 3, 2, 1]	['S4', 'S3', 'S2', 'S1']
1gbm	ALA-ALA-PRO-B2F	4	P	[4, 3, 2, 1]	['A']	A171TYR A190ALA A191GLY A195SER A214SER A215GLY A216GLY A218VAL A57HIS	3.4.21.12	2.40.10.10	PF00089	['P00778', 'PRLA_LYSEN']	S01.268	AASP102, AGLY193, AHIS57, ASER195, ASER214	spectator, spectator, reactant, catalysis, spectator	21	ALA-ALA-PRO-B2F	[4, 3, 2, 1]	['S4', 'S3', 'S2', 'S1']
1p06	ALA-ALA-PRO-B2F	4	P	[4, 3, 2, 1]	['A']	A171TYR A174GLU A192BARG A195SER A214SER A215GLY A216GLY A217AVAL A57HIS	3.4.21.12	2.40.10.10	PF00089	['P00778', 'PRLA_LYSEN']	S01.268	AASP102, AGLY193, AHIS57, ASER195	spectator, spectator, reactant, catalysis	22	ALA-ALA-PRO-B2F	[4, 3, 2, 1]	['S4', 'S3', 'S2', 'S1']
8lpr	ALA-ALA-PRO-B2F	4	P	[4, 3, 2, 1]	['A']	A170ASN A171TYR A192AGLY A192BARG A192MET A195SER A214SER A215GLY A216GLY A217AVAL A57HIS	3.4.21.12	2.40.10.10	PF00089	['P00778', 'PRLA_LYSEN']	S01.268	AASP102, AGLY193, AHIS57, ASER195, ASER214	spectator, spectator, reactant, catalysis, spectator	23	ALA-ALA-PRO-B2F	[4, 3, 2, 1]	['S4', 'S3', 'S2', 'S1']
1gbc	ALA-ALA-PRO-BLE	4	P	[4, 3, 2, 1]	['A']	A171TYR A191GLY A192ARG A193GLY A194ASP A195SER A214SER A215GLY A216ALA A217ASN A218VAL A57HIS	3.4.21.12	2.40.10.10	PF00089	['P00778', 'PRLA_LYSEN']	S01.268	AASP102, AGLY193, AHIS57, ASER195, ASER214	spectator, spectator, reactant, catalysis, spectator	24	ALA-ALA-PRO-BLE	[4, 3, 2, 1]	['S4', 'S3', 'S2', 'S1']
1gbh	ALA-ALA-PRO-BLE	4	P	[4, 3, 2, 1]	['A']	A170ASN A171TYR A190ALA A191GLY A192ARG A193GLY A194ASP A195SER A213MET A214SER A215GLY A216LEU A57HIS	3.4.21.12	2.40.10.10	PF00089	['P00778', 'PRLA_LYSEN']	S01.268	AASP102, AGLY193, AHIS57, ASER195, ASER214	spectator, spectator, reactant, catalysis, spectator	25	ALA-ALA-PRO-BLE	[4, 3, 2, 1]	['S4', 'S3', 'S2', 'S1']
1gbl	ALA-ALA-PRO-BLE	4	P	[4, 3, 2, 1]	['A']	A171TYR A191GLY A192ARG A193GLY A194ASP A195SER A214SER A215GLY A216GLY A218VAL A57HIS	3.4.21.12	2.40.10.10	PF00089	['P00778', 'PRLA_LYSEN']	S01.268	AASP102, AGLY193, AHIS57, ASER195, ASER214	spectator, spectator, reactant, catalysis, spectator	26	ALA-ALA-PRO-BLE	[4, 3, 2, 1]	['S4', 'S3', 'S2', 'S1']
7lpr	ALA-ALA-PRO-BLE	4	P	[4, 3, 2, 1]	['A']	A171TYR A192AGLY A192BARG A192MET A193GLY A194ASP A195SER A214SER A215GLY A216GLY A217AVAL A57HIS	3.4.21.12	2.40.10.10	PF00089	['P00778', 'PRLA_LYSEN']	S01.268	AASP102, AGLY193, AHIS57, ASER195, ASER214	spectator, spectator, reactant, catalysis, spectator	27	ALA-ALA-PRO-BLE	[4, 3, 2, 1]	['S4', 'S3', 'S2', 'S1']
9lpr	ALA-ALA-PRO-BLE	4	P	[4, 3, 2, 1]	['A']	A170ASN A171TYR A174GLU A192BARG A192MET A193GLY A194ASP A195SER A214SER A215GLY A216GLY A217AVAL A57HIS	3.4.21.12	2.40.10.10	PF00089	['P00778', 'PRLA_LYSEN']	S01.268	AASP102, AGLY193, AHIS57, ASER195	spectator, spectator, reactant, catalysis	28	ALA-ALA-PRO-BLE	[4, 3, 2, 1]	['S4', 'S3', 'S2', 'S1']
1fn8	GLY-ALA-ARG	3	B	[1, 2, 3]	['A']	A189ASP A190SER A191CYS A192GLN A193GLY A194ASP A195SER A213VAL A214SER A215TRP A216GLY A219GLY A226GLY A57HIS	3.4.21.4	2.40.10.10	PF00089	['P35049', 'TRYP_FUSOX']	S01.103	AASP102, AGLN192, AGLY193, AGLY196, AHIS57, ASER190, ASER195	spectator, catalysis, spectator, spectator, reactant, spectator, catalysis	29	GLY-ALA-ARG	[1, 2, 3]	['S3', 'S2', 'S1']
1fy4	GLY-ALA-ARG	3	B	[1, 2, 3]	['A']	A189ASP A190SER A191CYS A192GLN A193GLY A194ASP A195SER A213VAL A214SER A215TRP A216GLY A219GLY A226GLY A57HIS	3.4.21.4	2.40.10.10	PF00089	['P35049', 'TRYP_FUSOX']	S01.103	AASP102, AGLN192, AGLY193, AGLY196, AHIS57, ASER190, ASER195	spectator, catalysis, spectator, spectator, reactant, spectator, catalysis	30	GLY-ALA-ARG	[1, 2, 3]	['S3', 'S2', 'S1']
1gdu	GLY-ALA-ARG	3	B	[1, 2, 3]	['A']	A189ASP A190SER A191CYS A192GLN A193GLY A194ASP A195SER A214SER A215TRP A216GLY A219GLY A57HIS	3.4.21.4	2.40.10.10	PF00089	['P35049', 'TRYP_FUSOX']	S01.103	AASP102, AGLN192, AGLY193, AGLY196, AHIS57, ASER190, ASER195	spectator, catalysis, spectator, spectator, reactant, spectator, catalysis	31	GLY-ALA-ARG	[1, 2, 3]	['S3', 'S2', 'S1']
1xvm	GLY-ALA-ARG	3	B	[2001, 2002, 2003]	['A']	A189ASP A190SER A191CYS A192GLN A193GLY A194ASP A195SER A211SER A212TRP A213GLY A215GLY A223GLY A56HIS	3.4.21.4	2.40.10.10	PF00089	['P35049', 'TRYP_FUSOX']	S01.103	AASP99, AGLN192, AGLY193, AGLY196, AHIS56, ASER190, ASER195	spectator, catalysis, spectator, spectator, reactant, spectator, catalysis	32	GLY-ALA-ARG	[2001, 2002, 2003]	['S3', 'S2', 'S1']
1b7x	PHE-PRO-ARG	3	C	[301, 302, 303]	['B']	B189ASP B190ALA B191CYS B193GLY B194ASP B195SER B214SER B215TRP B216GLY B219GLY B226GLY B57HIS B60ATYR B60DTRP B97AGLU B98ASN B99LEU	3.4.21.5	2.40.10.10	PF00089	['P00734', 'THRB_HUMAN']	S01.217	BASP194, BASP102, BGLU192, BGLY193, BGLY196, BHIS57, BSER195	interaction, interaction, interaction, interaction, spectator, reactant, catalysis	33	PHE-PRO-ARG	[301, 302, 303]	['S3', 'S2', 'S1']
1ook	PHE-PRO-ARG	3	P	[1, 2, 3]	['B']	B174ILE B189ASP B190ALA B191CYS B193GLY B194ASP B195SER B214SER B215TRP B216GLY B219GLY B220CYS B226GLY B57HIS B60ATYR B97AGLU B99LEU	3.4.21.5	2.40.10.10	PF00089	['P00734', 'THRB_HUMAN']	S01.217	BASP194, BASP102, BGLU192, BGLY193, BGLY196, BHIS57, BSER195	interaction, interaction, interaction, interaction, spectator, reactant, catalysis	34	PHE-PRO-ARG	[1, 2, 3]	['S3', 'S2', 'S1']
1h9l	VAL-GLU-PRO-ILE	4	A	[4, 5, 6, 7]	['B']	B191CYS B192GLN B193GLY B194ASP B195SER B213THR B214SER B215PHE B216VAL B217AARG B217SER B57HIS B99VAL	3.4.21.36	2.40.10.10	PF00089	['CELA_PIG', 'P00772']	S01.153	BASP194, BASP102, BGLN192, BGLY193, BGLY196, BHIS57, BSER195	interaction, interaction, interaction, interaction, spectator, reactant, catalysis	35	VAL-GLU-PRO-ILE	[4, 5, 6, 7]	['S4', 'S3', 'S2', 'S1']
1hax	VAL-GLU-PRO-ILE	4	A	[4, 5, 6, 7]	['B']	B172TRP B175THR B190GLY B191CYS B192GLN B193GLY B194ASP B195SER B213THR B214SER B215PHE B216VAL B217AARG B217SER B57HIS B99VAL	3.4.21.36	2.40.10.10	PF00089	['CELA_PIG', 'P00772']	S01.153	BASP194, BASP102, BGLN192, BGLY193, BGLY196, BHIS57, BSER195	interaction, interaction, interaction, interaction, spectator, reactant, catalysis	36	VAL-GLU-PRO-ILE	[4, 5, 6, 7]	['S4', 'S3', 'S2', 'S1']
1qix	VAL-GLU-PRO-ILE	4	A	[4, 5, 6, 7]	['B']	B172TRP B175THR B190GLY B191CYS B192GLN B193GLY B194ASP B195SER B213THR B214SER B215PHE B216VAL B217SER B57HIS	3.4.21.36	2.40.10.10	PF00089	['CELA_PIG', 'P00772']	S01.153	BASP194, BASP102, BGLN192, BGLY193, BGLY196, BHIS57, BSER195	interaction, interaction, interaction, interaction, spectator, reactant, catalysis	37	VAL-GLU-PRO-ILE	[4, 5, 6, 7]	['S4', 'S3', 'S2', 'S1']
2h9t	PHE-PRO-ARG	3	I	[1, 2, 3]	['H']	H174ILE H189ASP H190ALA H191CYS H193GLY H194ASP H195SER H214SER H215TRP H216GLY H219GLY H220CYS H226GLY H57HIS H60ATYR H98ASN H99LEU	3.4.21.5	2.40.10.10	PF00089	['P00734', 'THRB_HUMAN']	S01.217	HASP194, HASP102, HGLU192, HGLY193, HGLY196, HHIS57, HSER195	interaction, interaction, interaction, interaction, spectator, reactant, catalysis	38	PHE-PRO-ARG	[1, 2, 3]	['S3', 'S2', 'S1']
3bf6	PHE-PRO-ARG	3	I	[1, 2, 3]	['H']	H174ILE H189ASP H190ALA H191CYS H192GLU H193GLY H195SER H214SER H215TRP H216GLY H219GLY H226GLY H57HIS H60ATYR H60DTRP H97AGLU H98ASN H99LEU	3.4.21.5	2.40.10.10	PF00089	['P00734', 'THRB_HUMAN']	S01.217	HASP194, HASP102, HGLU192, HGLY193, HGLY196, HHIS57, HSER195	interaction, interaction, interaction, interaction, spectator, reactant, catalysis	39	PHE-PRO-ARG	[1, 2, 3]	['S3', 'S2', 'S1']
2bd3	VAL-GLU-PRO-ILE	4	P	[4, 5, 6, 7]	['A']	A175THR A190GLY A191CYS A192GLN A193GLY A194ASP A195SER A213THR A214SER A215PHE A216VAL A217AARG A217SER A57HIS A99VAL	3.4.21.36	2.40.10.10	PF00089	['CELA_PIG', 'P00772']	S01.153	AASP194, AASP102, AGLN192, AGLY193, AGLY196, AHIS57, ASER195	interaction, interaction, interaction, interaction, spectator, reactant, catalysis	40	VAL-GLU-PRO-ILE	[4, 5, 6, 7]	['S4', 'S3', 'S2', 'S1']
1p03	ALA-ALA-PRO-B2V	4	P	[4, 3, 2, 1]	['A']	A171TYR A192AGLY A192BARG A192MET A195SER A213MET A214SER A215GLY A216GLY A217AVAL A57HIS	3.4.21.12	2.40.10.10	PF00089	['P00778', 'PRLA_LYSEN']	S01.268	AASP102, AGLY193, AHIS57, ASER195	spectator, spectator, reactant, catalysis	41	ALA-ALA-PRO-B2V	[4, 3, 2, 1]	['S4', 'S3', 'S2', 'S1']
1p10	ALA-ALA-PRO-B2V	4	P	[4, 3, 2, 1]	['A']	A170ASN A171TYR A192AGLY A192BARG A192MET A195SER A214SER A215GLY A216GLY A217AVAL A57HIS	3.4.21.12	2.40.10.10	PF00089	['P00778', 'PRLA_LYSEN']	S01.268	AASP102, AGLY193, AHIS57, ASER195, ASER214	spectator, spectator, reactant, catalysis, spectator	42	ALA-ALA-PRO-B2V	[4, 3, 2, 1]	['S4', 'S3', 'S2', 'S1']
2lpr	ALA-ALA-PRO-B2V	4	P	[4, 3, 2, 1]	['A']	A171TYR A192AGLY A195SER A213MET A214SER A215GLY A216GLY A217AVAL A57HIS	3.4.21.12	2.40.10.10	PF00089	['P00778', 'PRLA_LYSEN']	S01.268	AASP102, AGLY193, AHIS57, ASER195, ASER214	spectator, spectator, reactant, catalysis, spectator	43	ALA-ALA-PRO-B2V	[4, 3, 2, 1]	['S4', 'S3', 'S2', 'S1']
1p05	ALA-ALA-PRO-BNO	4	P	[4, 3, 2, 1]	['A']	A171TYR A174GLU A192AGLY A192BARG A195SER A214SER A215GLY A216GLY A217AVAL A57HIS	3.4.21.12	2.40.10.10	PF00089	['P00778', 'PRLA_LYSEN']	S01.268	AASP102, AGLY193, AHIS57, ASER195	spectator, spectator, reactant, catalysis	44	ALA-ALA-PRO-BNO	[4, 3, 2, 1]	['S4', 'S3', 'S2', 'S1']
3lpr	ALA-ALA-PRO-BNO	4	P	[4, 3, 2, 1]	['A']	A171TYR A192AGLY A192ALA A195SER A214SER A215GLY A216GLY A217AVAL A57HIS	3.4.21.12	2.40.10.10	PF00089	['P00778', 'PRLA_LYSEN']	S01.268	AASP102, AGLY193, AHIS57, ASER195, ASER214	spectator, spectator, reactant, catalysis, spectator	45	ALA-ALA-PRO-BNO	[4, 3, 2, 1]	['S4', 'S3', 'S2', 'S1']
6lpr	ALA-ALA-PRO-BNO	4	P	[4, 3, 2, 1]	['A']	A171TYR A192AGLY A192BARG A192MET A195SER A214SER A215GLY A216GLY A57HIS	3.4.21.12	2.40.10.10	PF00089	['P00778', 'PRLA_LYSEN']	S01.268	AASP102, AGLY193, AHIS57, ASER195, ASER214	spectator, spectator, reactant, catalysis, spectator	46	ALA-ALA-PRO-BNO	[4, 3, 2, 1]	['S4', 'S3', 'S2', 'S1']
1z8g	ACE-LYS-GLN-LEU-AR7-0QE	6	L	[1, 2, 3, 4, 5, 6]	['A']	A203HIS A243TYR A252GLU A254ASN A301TYR A331GLN A347ASP A348ALA A349CYS A350GLN A351GLY A352ASP A353SER A376SER A377TRP A378GLY A379THR A380GLY A381CYS A388GLY	3.4.21.106	2.40.10.10	PF00089	['HEPS_HUMAN', 'P05981']	S01.224	AASP257, AASP352, AGLN350, AGLY351, AGLY354, AHIS203, ASER353	interaction, interaction, interaction, interaction, spectator, reactant, catalysis	49	LYS-GLN-LEU-AR7	[2, 3, 4, 5]	['S4', 'S3', 'S2', 'S1']
2wuc	ACE-LYS-GLN-LEU-AR7-0QE	6	I	[1, 2, 3, 4, 5, 6]	['A']	A175ASP A189ASP A190ALA A191CYS A192GLN A193GLY A195SER A213ILE A214SER A215TRP A216GLY A217ASP A219GLY A226GLY A57HIS A99APRO A99SER	3.4.21.-	2.40.10.10	PF00089	['HGFA_HUMAN', 'Q04756']	S01.228	AASP194, AASP102, AGLN192, AGLY193, AGLY196, AHIS57, ASER195	interaction, interaction, interaction, interaction, spectator, reactant, catalysis	50	LYS-GLN-LEU-AR7	[2, 3, 4, 5]	['S4', 'S3', 'S2', 'S1']
1fy5	GLY-ALA-LYS	3	B	[1, 2, 3]	['A']	A189ASP A190SER A191CYS A192GLN A193GLY A194ASP A195SER A213VAL A214SER A215TRP A216GLY A219GLY A226GLY A57HIS	3.4.21.4	2.40.10.10	PF00089	['P35049', 'TRYP_FUSOX']	S01.103	AASP102, AGLN192, AGLY193, AGLY196, AHIS57, ASER190, ASER195	spectator, catalysis, spectator, spectator, reactant, spectator, catalysis	52	GLY-ALA-LYS	[1, 2, 3]	['S3', 'S2', 'S1']
1gdn	GLY-ALA-LYS	3	B	[1, 2, 3]	['A']	A189ASP A190SER A191CYS A192GLN A193GLY A194ASP A195SER A213VAL A214SER A215TRP A216GLY A219GLY A57HIS	3.4.21.4	2.40.10.10	PF00089	['P35049', 'TRYP_FUSOX']	S01.103	AASP102, AGLN192, AGLY193, AGLY196, AHIS57, ASER190, ASER195	spectator, catalysis, spectator, spectator, reactant, spectator, catalysis	53	GLY-ALA-LYS	[1, 2, 3]	['S3', 'S2', 'S1']
1p11	BOC-ALA-ALA-PRO-PVA-LAC-ALA	7	P	[5, 4, 3, 2, 1, -1, -2]	['E']	E171TYR E174GLU E192AGLY E192BARG E192MET E193GLY E194ASP E195SER E213MET E214SER E215GLY E216GLY E217AVAL E40SER E41LEU E42CYS E57HIS	3.4.21.12	2.40.10.10	PF00089	['P00778', 'PRLA_LYSEN']	S01.268	EASP102, EGLY193, EHIS57, ESER195	spectator, spectator, reactant, catalysis	57	ALA-ALA-PRO-PVA	[4, 3, 2, 1]	['S4', 'S3', 'S2', 'S1']
1p12	BOC-ALA-ALA-PRO-PVA-LAC-ALA	7	I	[5, 4, 3, 2, 1, -1, -2]	['E']	E171TYR E174GLU E192AGLY E192BARG E192MET E193GLY E194ASP E195SER E213MET E214SER E215GLY E216GLY E217AVAL E40SER E41LEU E42CYS E57HIS	3.4.21.12	2.40.10.10	PF00089	['P00778', 'PRLA_LYSEN']	S01.268	EASP102, EGLY193, EHIS57, ESER195	spectator, spectator, reactant, catalysis	58	ALA-ALA-PRO-PVA	[4, 3, 2, 1]	['S4', 'S3', 'S2', 'S1']
4x1n	CYS-PRO-ALA-TYR-SER-ALA-TYR-LEU-ASP-CYS	10	P	[1, 2, 3, 4, 5, 6, 7, 8, 9, 10]	['U']	U151TYR U192GLN U193GLY U195SER U215TRP U216GLY U217ARG U35ARG U40TYR U41VAL U57HIS U58CYS U96ALA U97ASP U97ATHR U97BLEU U98ALA U99TYR	3.4.21.73	2.40.10.10	PF00089	['P00749', 'UROK_HUMAN']	S01.231	UASP194, UASP102, UGLN192, UGLY193, UGLY196, UHIS57, USER195	interaction, interaction, interaction, interaction, spectator, reactant, catalysis	59	TYR-SER-ALA-TYR-LEU	[4, 5, 6, 7, 8]	['S3', 'S2', 'S1', "S1'", "S2'"]
4x1r	CYS-PRO-ALA-TYR-SER-ALA-TYR-LEU-ASP-CYS	10	P	[1, 2, 3, 4, 5, 6, 7, 8, 9, 10]	['U']	U151TYR U191CYS U192GLN U193GLY U195SER U214SER U215TRP U216GLY U217ARG U35ARG U40TYR U41VAL U42CYS U57HIS U58CYS U96ALA U97ASP U97ATHR U97BLEU U99TYR	3.4.21.73	2.40.10.10	PF00089	['P00749', 'UROK_HUMAN']	S01.231	UASP194, UASP102, UGLN192, UGLY193, UGLY196, UHIS57, USER195	interaction, interaction, interaction, interaction, spectator, reactant, catalysis	60	TYR-SER-ALA-TYR-LEU	[4, 5, 6, 7, 8]	['S3', 'S2', 'S1', "S1'", "S2'"]
3qgj	ACE-ALA-ALA-PRO-2A1	5	B	[1, 2, 3, 4, 5]	['A']	A123ASN A124TYR A126GLU A139MET A140GLY A141ARG A142GLY A143ASP A144SER A160SER A161GLY A162GLY A163ASN A164VAL A37HIS	3.4.21.12	2.40.10.10	PF00089	['P00778', 'PRLA_LYSEN']	S01.268	AASP64, AGLY142, AHIS37, ASER144	spectator, spectator, reactant, catalysis	65	ALA-ALA-PRO-2A1	[2, 3, 4, 5]	['S4', 'S3', 'S2', 'S1']
1gvk	ACE-ASN-PRO-ILE	4	A	[4, 5, 6, 7]	['B']	B172TRP B190GLY B191CYS B192GLN B193GLY B194ASP B195SER B213THR B214SER B215PHE B216VAL B217AARG B57HIS B99VAL	3.4.21.36	2.40.10.10	PF00089	['CELA_PIG', 'P00772']	S01.153	BASP194, BASP102, BGLN192, BGLY193, BGLY196, BHIS57, BSER195	interaction, interaction, interaction, interaction, spectator, reactant, catalysis	66	ASN-PRO-ILE	[5, 6, 7]	['S3', 'S2', 'S1']
1iau	ACE-ILE-GLU-PRO-ASJ	5	B	[401, 402, 403, 404, 405]	['A']	A172LEU A174TYR A191PHE A192LYS A193GLY A195SER A214SER A215TYR A216GLY A217ARG A218ASN A226ARG A57HIS A99PHE	3.4.21.79	2.40.10.10	PF00089	['GRAB_HUMAN', 'P10144']	S01.010	AASN98, AASP194, AASP102, AGLY193, AGLY196, AHIS57, ALYS192, ASER195, ATHR189	spectator, interaction, interaction, interaction, spectator, reactant, interaction, catalysis, catalysis	67	ILE-GLU-PRO-ASJ	[402, 403, 404, 405]	['S4', 'S3', 'S2', 'S1']
2zks	ACE-LYS-VAL-PRO-LEU-0QE	6	C	[1, 2, 3, 4, 5, 6]	['A']	A157TRP A160SER A180GLY A182SER A198LEU A199SER A200PHE A201SER A202SER A203ARG A41HIS A80VAL A81PRO A82ALA A83LEU	3.4.21.-	2.40.10.10	PF00089	['GRAM_HUMAN', 'P51124']	S01.139	AASP181, AASP86, ACYS178, AGLY180, AGLY183, AHIS41, ALYS179, ASER182	interaction, interaction, spectator, catalysis, spectator, reactant, interaction, catalysis	68	LYS-VAL-PRO-LEU	[2, 3, 4, 5]	['S4', 'S3', 'S2', 'S1']
3tju	ACE-PRO-THR-SER-TYW-0QE	6	B	[1, 2, 3, 4, 5, 6]	['A']	A100PHE A174ASN A193PHE A194LYS A197SER A212SER A213TYR A214GLY A215ASN A216LYS A218GLY A59HIS	3.4.21.-	2.40.10.10	PF00089	['GRAH_HUMAN', 'P20718']	S01.147	AASN99, AASN103, AASP196, AGLY195, AGLY198, AHIS59, ALYS194, ASER197, ATHR191	spectator, interaction, interaction, interaction, spectator, reactant, interaction, catalysis, catalysis	69	PRO-THR-SER-TYW	[2, 3, 4, 5]	['S4', 'S3', 'S2', 'S1']
1p04	ALA-ALA-PRO-B2I	4	P	[4, 3, 2, 1]	['A']	A171TYR A192AGLY A192BARG A195SER A213MET A214SER A215GLY A216GLY A217AVAL A57HIS	3.4.21.12	2.40.10.10	PF00089	['P00778', 'PRLA_LYSEN']	S01.268	AASP102, AGLY193, AHIS57, ASER195	spectator, spectator, reactant, catalysis	70	ALA-ALA-PRO-B2I	[4, 3, 2, 1]	['S4', 'S3', 'S2', 'S1']
1pjp	ALA-ALA-PRO-HPH-0QE	5	I	[2, 3, 4, 5, 6]	['A']	A190ALA A191PHE A192LYS A193GLY A194ASP A195SER A214SER A215TYR A216GLY A217ARG A57HIS A99LEU	3.4.21.39	2.40.10.10	PF00089	['CMA_HUMAN', 'P23946']	S01.140	AASP194, AASP102, AGLY193, AHIS57, ALYS192, ASER189, ASER195	catalysis, interaction, interaction, reactant, interaction, catalysis, catalysis	71	ALA-ALA-PRO-HPH	[2, 3, 4, 5]	['S4', 'S3', 'S2', 'S1']
4boh	ALA-LYS-PRO-ARG-LEU	5	M	[51, 52, 53, 54, 55]	['H']	H363HIS H367TYR H370TRP H412TRP H414GLU H415ASN H416LEU H470ALA H471ASN H499ILE H519ASP H520ALA H521CYS H522GLU H547TRP H548GLY H549GLU H550GLY H558GLY	3.4.21.5	2.40.10.10	PF00089	['P00734', 'THRB_HUMAN']	S01.217	HASP524, HASP419, HGLU522, HGLY523, HGLY526, HHIS363, HSER525	interaction, interaction, interaction, interaction, spectator, reactant, catalysis	72	LYS-PRO-ARG	[52, 53, 54]	['S3', 'S2', 'S1']
4abj	ARG-CYS-THR-LYS-SER-PLW-PRO-ILE-CYS-PHE	10	B	[2, 3, 4, 5, 6, 7, 8, 9, 10, 11]	['A']	A101SER A102ASN A103THR A104LEU A154TYR A178GLN A194ASP A195SER A196CYS A197GLN A198GLY A199ASP A200SER A215SER A216TRP A217GLY A227GLY A46HIS A47PHE A63HIS	3.4.21.4	2.40.10.10	PF00089	['P00760', 'TRY_BOVIN']	S01.151	AASP194, AASP199, AASP107, ACYS196, AGLN197, AGLY198, AGLY201, AHIS63, ASER200	spectator, catalysis, interaction, catalysis, interaction, interaction, spectator, reactant, catalysis	73	ARG-CYS-THR-LYS-SER-PLW	[2, 3, 4, 5, 6, 7]	['S4', 'S3', 'S2', 'S1', "S1'", "S2'"]
1ekb	ASP-ASP-ASP-LYK-0QE	5	C	[303, 304, 305, 306, 307]	['B']	B174TYR B189ASP B190SER B192GLN B193GLY B195SER B213THR B214SER B215PHE B216GLY B226GLY B57HIS B99LYS	3.4.21.9	2.40.10.10	PF00089	['ENTK_BOVIN', 'P98072']	S01.156	BASP194, BASP102, BGLN192, BGLY193, BGLY196, BHIS57, BSER195	interaction, interaction, interaction, interaction, spectator, reactant, catalysis	74	ASP-ASP-LYK	[304, 305, 306]	['S3', 'S2', 'S1']
1hpg	BOC-ALA-ALA-PRO-GLU	5	B	[300, 301, 302, 303, 304]	['A']	A171TYR A192AALA A192BGLY A192SER A193GLY A194ASP A195SER A213HIS A214SER A215GLY A216SER A217SER A57HIS	3.4.21.82	2.40.10.10	PF00089	['GLUP_STRGR', 'Q07006']	S01.267	AASP102, AGLY193, AHIS57, ASER195, ASER214	spectator, spectator, reactant, catalysis, spectator	75	ALA-ALA-PRO-GLU	[301, 302, 303, 304]	['S4', 'S3', 'S2', 'S1']
5f8z	CYS-PRO-ALA-ARG-PHE-ALA-ALA-LEU-PHE-CYS	10	B	[1, 2, 3, 4, 5, 6, 7, 8, 9, 10]	['A']	A102ASP A174TYR A191CYS A192LYS A193GLY A195SER A214SER A215TRP A216GLY A40HIS A57HIS A60ASP A96VAL A97SER A98GLU A99GLY	3.4.21.34	2.40.10.10	PF00089	['KLKB_HUMAN', 'P03952']	S01.212	AASP194, AASP102, AGLY193, AGLY196, AHIS57, ALYS192, ASER195	interaction, interaction, interaction, spectator, reactant, interaction, catalysis	76	ARG-PHE-ALA-ALA-LEU	[4, 5, 6, 7, 8]	['S3', 'S2', 'S1', "S1'", "S2'"]
5f8x	CYS-PRO-ALA-ARG-PHE-ALA-ALA-LEU-TRP-CYS	10	B	[1, 2, 3, 4, 5, 6, 7, 8, 9, 10]	['A']	A102ASP A174TYR A191CYS A192LYS A193GLY A195SER A214SER A215TRP A216GLY A40HIS A41LEU A57HIS A60ASP A96VAL A97SER A98GLU A99GLY	3.4.21.34	2.40.10.10	PF00089	['KLKB_HUMAN', 'P03952']	S01.212	AASP194, AASP102, AGLY193, AGLY196, AHIS57, ALYS192, ASER195	interaction, interaction, interaction, spectator, reactant, interaction, catalysis	77	ARG-PHE-ALA-ALA-LEU	[4, 5, 6, 7, 8]	['S3', 'S2', 'S1', "S1'", "S2'"]
5f8t	CYS-PRO-LYS-ARG-PHE-ALA-ALA-LEU-PHE-CYS	10	P	[1, 2, 3, 4, 5, 6, 7, 8, 9, 10]	['A']	A102ASP A174TYR A191CYS A192LYS A193GLY A195SER A214SER A215TRP A216GLY A217GLU A39ARG A40HIS A57HIS A60ASP A96VAL A97SER A98GLU A99GLY	3.4.21.34	2.40.10.10	PF00089	['KLKB_HUMAN', 'P03952']	S01.212	AASP194, AASP102, AGLY193, AGLY196, AHIS57, ALYS192, ASER195	interaction, interaction, interaction, spectator, reactant, interaction, catalysis	78	ARG-PHE-ALA-ALA-LEU	[4, 5, 6, 7, 8]	['S3', 'S2', 'S1', "S1'", "S2'"]
4dt7	GLN-GLU-ASP-GLN-VAL-ASP-PRO-ARG-LEU	9	F	[34, 35, 36, 37, 38, 39, 40, 41, 42]	['D']	D173ARG D174ILE D189ASP D190ALA D191CYS D192GLU D193GLY D194ASP D195ALA D214SER D215TRP D216GLY D217GLU D219GLY D226GLY D41LEU D42CYS D57HIS D60ATYR D60DTRP D60FLYS	3.4.21.5	2.40.10.10	PF00089	['P00734', 'THRB_HUMAN']	S01.217	DALA195, DASP194, DASP102, DGLU192, DGLY193, DGLY196, DHIS57	catalysis, interaction, interaction, interaction, interaction, spectator, reactant	81	VAL-ASP-PRO-ARG-LEU	[38, 39, 40, 41, 42]	['S4', 'S3', 'S2', 'S1', "S1'"]
1dx5	GLU-GLY-AR7-0QE	4	E	[1, 2, 3, 4]	['M']	M189ASP M190ALA M193GLY M195SER M214SER M215TRP M216GLY M219GLY M226GLY M57HIS M99LEU	3.4.21.5	2.40.10.10	PF00089	['P00734', 'THRB_HUMAN']	S01.217	MASP194, MASP102, MGLU192, MGLY193, MGLY196, MHIS57, MSER195	interaction, interaction, interaction, interaction, spectator, reactant, catalysis	82	GLU-GLY-AR7	[1, 2, 3]	['S3', 'S2', 'S1']
3m7u	LEU-GLN-PRO-ILE	4	B	[2184, 2185, 2186, 2187]	['A']	A122ASN A123TYR A124ALA A125GLU A143SER A159SER A160GLY A161GLY A36HIS A59PHE	3.4.21.12	2.40.10.10	PF00089	['P00778', 'PRLA_LYSEN']	S01.268	AASP63, AGLY141, AHIS36, ASER143, ASER159	spectator, spectator, reactant, catalysis, spectator	85	LEU-GLN-PRO	[2184, 2185, 2186]	['S2', 'S3', 'S4']
1tps	OSL-DLE-THR-ARG-GLU-LEU-YNM-VAL	8	B	[246, 247, 248, 249, 250, 251, 252, 253]	['A']	A151TYR A189ASP A190SER A191CYS A192GLN A193GLY A194ASP A195SER A214SER A215TRP A216GLY A217SER A219GLY A226GLY A40HIS A41PHE A42CYS A57HIS A99LEU	3.4.21.4	2.40.10.10	PF00089	['P00760', 'TRY_BOVIN']	S01.151	AASP189, AASP194, AASP102, ACYS191, AGLN192, AGLY193, AGLY196, AHIS57, ASER195	spectator, catalysis, interaction, catalysis, interaction, interaction, spectator, reactant, catalysis	86	DLE-THR-ARG-GLU-LEU	[247, 248, 249, 250, 251]	['S3', 'S2', 'S1', "S1'", "S2'"]
1sgc	PHE-CSI-LEU-PHA	4	B	[1, 2, 3, 4]	['A']	A169VAL A171TYR A174SER A192AGLN A192ALA A192BPRO A193GLY A194ASP A195SER A214SER A215GLY A216GLY A217SER A226THR A227PHE A57HIS A94PHE	3.4.21.80	2.40.10.10	PF00089	['P00776', 'PRTA_STRGR']	S01.261	AASP102, AGLY193, AHIS57, ASER195, ASER214	spectator, spectator, reactant, catalysis, spectator	87	CSI-LEU-PHA	[2, 3, 4]	['S3', 'S2', 'S1']
1dlk	PHQ-GLY-GLY-HPH-0QE	5	E	[1, 2, 3, 4, 5]	['B']	B175LYS B190SER B191CYS B192MET B193GLY B195SER B214SER B215TRP B216GLY B217SER B57HIS B97LEU B98THR B99ILE	3.4.21.1	2.40.10.10	PF00089	['CTRA_BOVIN', 'P00766']	S01.001	BASP194, BASP102, BGLY193, BGLY196, BHIS57, BMET192, BSER195, BTHR98	interaction, interaction, interaction, spectator, reactant, interaction, catalysis, spectator	88	PHQ-GLY-GLY-HPH	[1, 2, 3, 4]	['S4', 'S3', 'S2', 'S1']
3qdz	PRO-ALA-PRO-ARG	4	E	[44, 45, 46, 47]	['D']	D174ILE D189ASP D190ALA D192GLU D193GLY D195SER D213VAL D215TRP D216GLY D219GLY D226GLY D57HIS D60DTRP D99LEU	3.4.21.5	2.40.10.10	PF00089	['P00734', 'THRB_HUMAN']	S01.217	DASN102, DASP194, DGLU192, DGLY193, DGLY196, DHIS57, DSER195	interaction, interaction, interaction, interaction, spectator, reactant, catalysis	89	PRO-ALA-PRO-ARG	[44, 45, 46, 47]	['S4', 'S3', 'S2', 'S1']
3tjv	PRO-THR-SER-TYR-ALA-GLY-ASP-ASP-SER	9	B	[1, 2, 3, 4, 5, 6, 7, 8, 9]	['A']	A100PHE A144TYR A150LEU A174ASN A192GLY A193PHE A194LYS A195GLY A196ASP A197SER A212SER A213TYR A214GLY A215ASN A216LYS A218GLY A32PHE A34GLN A41ARG A42LYS A43ARG A44CYS A59HIS A75LYS	3.4.21.-	2.40.10.10	PF00089	['GRAH_HUMAN', 'P20718']	S01.147	AASN99, AASN103, AASP196, AGLY195, AGLY198, AHIS59, ALYS194, ASER197, ATHR191	spectator, interaction, interaction, interaction, spectator, reactant, interaction, catalysis, catalysis	91	PRO-THR-SER-TYR-ALA-GLY-ASP-ASP	[1, 2, 3, 4, 5, 6, 7, 8]	['S4', 'S3', 'S2', 'S1', "S1'", "S2'", "S3'", "S4'"]
1ox1	SER-CYS-THR-ARG-SER-ILE-PRO-PRO-GLN-CYS	10	B	[1, 2, 3, 4, 5, 6, 7, 8, 9, 10]	['A']	A151TYR A175GLN A189ASP A190SER A191CYS A192GLN A193GLY A194ASP A195SER A214SER A215TRP A216GLY A219GLY A226GLY A40HIS A41PHE A42CYS A57HIS A99LEU	3.4.21.4	2.40.10.10	PF00089	['P00760', 'TRY_BOVIN']	S01.151	AASP189, AASP194, AASP102, ACYS191, AGLN192, AGLY193, AGLY196, AHIS57, ASER195	spectator, catalysis, interaction, catalysis, interaction, interaction, spectator, reactant, catalysis	92	SER-CYS-THR-ARG-SER-ILE	[1, 2, 3, 4, 5, 6]	['S4', 'S3', 'S2', 'S1', "S1'", "S2'"]
2zgh	SER-GLY-LYS-VAL-PRO-LEU	6	B	[2, 3, 4, 5, 6, 7]	['A']	A157TRP A160SER A177PRO A178CYS A179LYS A180GLY A181ASP A182SER A199SER A200PHE A201SER A202SER A203ARG A41HIS A80VAL A81PRO	3.4.21.-	2.40.10.10	PF00089	['GRAM_HUMAN', 'P51124']	S01.139	AASP181, AASP86, ACYS178, AGLY180, AGLY183, AHIS41, ALYS179, ASER182	interaction, interaction, spectator, catalysis, spectator, reactant, interaction, catalysis	93	LYS-VAL-PRO-LEU	[4, 5, 6, 7]	['S4', 'S3', 'S2', 'S1']
2zgj	SER-GLY-LYS-VAL-PRO-LEU-SER	7	B	[2, 3, 4, 5, 6, 7, 8]	['A']	A157TRP A160SER A178CYS A179LYS A180GLY A181ASP A182SER A199SER A200PHE A201SER A202SER A203ARG A25LEU A26CYS A41HIS A80VAL A81PRO A82ALA A83LEU	3.4.21.-	2.40.10.10	PF00089	['GRAM_HUMAN', 'P51124']	S01.139	AASN86, AASP181, ACYS178, AGLY180, AGLY183, AHIS41, ALYS179, ASER182	interaction, interaction, spectator, catalysis, spectator, reactant, interaction, catalysis	94	LYS-VAL-PRO-LEU-SER	[4, 5, 6, 7, 8]	['S4', 'S3', 'S2', 'S1', "S1'"]
4mnv	THR-CYS-ARG-GLN-SER-MET-CYS-THR-ALA-ARG	10	B	[1, 2, 3, 4, 5, 6, 7, 8, 9, 10]	['A']	A189ASP A190SER A191CYS A192GLN A193GLY A194ASP A195SER A214SER A215TRP A216GLY A217ARG A218GLY A220CYS A226GLY A57HIS A96ALA A97ASP A97ATHR A97BLEU A99HIS	3.4.21.73	2.40.10.10	PF00089	['P00749', 'UROK_HUMAN']	S01.231	AASP194, AASP102, AGLN192, AGLY193, AGLY196, AHIS57, ASER195	interaction, interaction, interaction, interaction, spectator, reactant, catalysis	95	THR-ALA-ARG	[8, 9, 10]	['S3', 'S2', 'S1']
3qdz	THR-PRO-SER-ILE-LEU-PRO-ALA-PRO-ARG	9	E	[39, 40, 41, 42, 43, 44, 45, 46, 47]	['B']	B174ILE B189ASP B190ALA B192GLU B193GLY B194ASP B195SER B213VAL B214SER B215TRP B216GLY B217GLU B219GLY B221AARG B224LYS B226GLY B57HIS B60DTRP B99LEU	3.4.21.5	2.40.10.10	PF00089	['P00734', 'THRB_HUMAN']	S01.217	BASN102, BASP194, BGLU192, BGLY193, BGLY196, BHIS57, BSER195	interaction, interaction, interaction, interaction, spectator, reactant, catalysis	97	PRO-ALA-PRO-ARG	[44, 45, 46, 47]	['S4', 'S3', 'S2', 'S1']
1haz	VAL-GLU-PRO-IL0	4	A	[4, 5, 6, 7]	['B']	B175THR B190GLY B191CYS B192GLN B193GLY B194ASP B195SER B214SER B215PHE B216VAL B217AARG B217SER B57HIS B99AALA B99VAL	3.4.21.36	2.40.10.10	PF00089	['CELA_PIG', 'P00772']	S01.153	BASP194, BASP102, BGLN192, BGLY193, BGLY196, BHIS57, BSER195	interaction, interaction, interaction, interaction, spectator, reactant, catalysis	98	VAL-GLU-PRO-IL0	[4, 5, 6, 7]	['S4', 'S3', 'S2', 'S1']
1aq7	34H-DIL-XPR-AG2	4	B	[1, 2, 3, 4]	['A']	A146SER A189ASP A190SER A191CYS A192GLN A195SER A213VAL A214SER A215TRP A216GLY A217SER A219GLY A220CYS A224LYS A226GLY A57HIS A99LEU	3.4.21.4	2.40.10.10	PF00089	['P00760', 'TRY_BOVIN']	S01.151	AASP189, AASP194, AASP102, ACYS191, AGLN192, AGLY193, AGLY196, AHIS57, ASER195	spectator, catalysis, interaction, catalysis, interaction, interaction, spectator, reactant, catalysis	100	DIL-XPR-AG2	[2, 3, 4]	['S3', 'S2', 'S1']
4gvu	6NA-GLN-THR-DBU-GLJ-PHE-YNM-VAL	8	B	[1, 2, 3, 4, 5, 6, 7, 8]	['A']	A103VAL A104ALA A156LEU A182THR A199CYS A200GLN A201GLY A203SER A222SER A223PHE A224VAL A44THR A45CYS A60HIS A63ASP	3.4.21.36	2.40.10.10	PF00089	['CELA_PIG', 'P00772']	S01.153	AASP202, AASP108, AGLN200, AGLY201, AGLY204, AHIS60, ASER203	interaction, interaction, interaction, interaction, spectator, reactant, catalysis	101	6NA-GLN-THR-DBU-GLJ-PHE	[1, 2, 3, 4, 5, 6]	['S4', 'S3', 'S2', 'S1', "S1'", "S2'"]
1nes	ACE-ALA-PRO-ALA	4	I	[600, 601, 602, 603]	['E']	E191CYS E192GLN E195SER E214SER E215PHE E216VAL E217AARG E57HIS E99VAL	3.4.21.36	2.40.10.10	PF00089	['CELA_PIG', 'P00772']	S01.153	EASP194, EASP102, EGLN192, EGLY193, EGLY196, EHIS57, ESER195	interaction, interaction, interaction, interaction, spectator, reactant, catalysis	104	ALA-PRO-ALA	[603, 602, 601]	['S4', 'S3', 'S2']
4est	ACE-ALA-PRO-VAI-FPA-PEA	6	I	[1, 2, 3, 4, 5, 6]	['E']	E191CYS E192GLN E193GLY E194ASP E195SER E213THR E214SER E215PHE E216VAL E217AARG E217SER E40HIS E41THR E42CYS E57HIS	3.4.21.36	2.40.10.10	PF00089	['CELA_PIG', 'P00772']	S01.153	EASP194, EASP102, EGLN192, EGLY193, EGLY196, EHIS57, ESER195	interaction, interaction, interaction, interaction, spectator, reactant, catalysis	105	ALA-PRO-VAI-FPA-PEA	[2, 3, 4, 5, 6]	['S3', 'S2', 'S1', "S1'", "S2'"]
4sga	ACE-PRO-ALA-PRO-PHE	5	P	[5, 4, 3, 2, 1]	['E']	E169VAL E170ASN E171TYR E192AGLN E192ALA E192BPRO E193GLY E194ASP E195SER E214SER E215GLY E216GLY E57HIS	3.4.21.80	2.40.10.10	PF00089	['P00776', 'PRTA_STRGR']	S01.261	EASP102, EGLY193, EHIS57, ESER195, ESER214	spectator, spectator, reactant, catalysis, spectator	106	PRO-ALA-PRO-PHE	[4, 3, 2, 1]	['S4', 'S3', 'S2', 'S1']
3sga	ACE-PRO-ALA-PRO-PHL	5	P	[5, 6, 7, 8, 9]	['E']	E169VAL E170ASN E171TYR E192AGLN E192ALA E192BPRO E193GLY E194ASP E195SER E214SER E215GLY E216GLY E57HIS	3.4.21.80	2.40.10.10	PF00089	['P00776', 'PRTA_STRGR']	S01.261	EASP102, EGLY193, EHIS57, ESER195, ESER214	spectator, spectator, reactant, catalysis, spectator	107	PRO-ALA-PRO-PHL	[6, 7, 8, 9]	['S4', 'S3', 'S2', 'S1']
5sga	ACE-PRO-ALA-PRO-TYR	5	P	[5, 4, 3, 2, 1]	['E']	E169VAL E170ASN E171TYR E192AGLN E192ALA E192BPRO E193GLY E194ASP E195SER E214SER E215GLY E216GLY E217SER E218GLY E57HIS	3.4.21.80	2.40.10.10	PF00089	['P00776', 'PRTA_STRGR']	S01.261	EASP102, EGLY193, EHIS57, ESER195, ESER214	spectator, spectator, reactant, catalysis, spectator	108	PRO-ALA-PRO-TYR	[4, 3, 2, 1]	['S4', 'S3', 'S2', 'S1']
1qr3	ALQ-CIR-THR-DBU-GLJ-PHE-TYJ-VAL	8	I	[250, 251, 252, 253, 254, 255, 256, 257]	['E']	E191CYS E192GLN E193GLY E195SER E214SER E215PHE E216VAL E217SER E41THR E57HIS E96THR E99VAL	3.4.21.36	2.40.10.10	PF00089	['CELA_PIG', 'P00772']	S01.153	EASP194, EASP102, EGLN192, EGLY193, EGLY196, EHIS57, ESER195	interaction, interaction, interaction, interaction, spectator, reactant, catalysis	111	ALQ-CIR-THR-DBU-GLJ-PHE	[250, 251, 252, 253, 254, 255]	['S4', 'S3', 'S2', 'S1', "S1'", "S2'"]
1ny2	ARG-PRO-PRO-GLY	4	4	[380, 381, 382, 383]	['2']	2189ASP 2190ALA 2191CYS 2192GLU 2195SER 2213VAL 2214SER 2215TRP 2216GLY 2219GLY 2226GLY 257HIS 260DTRP	3.4.21.5	2.40.10.10	PF00089	['P00734', 'THRB_HUMAN']	S01.217	2ASP194, 2ASP102, 2GLU192, 2GLY193, 2GLY196, 2HIS57, 2SER195	interaction, interaction, interaction, interaction, spectator, reactant, catalysis	112	ARG-PRO-PRO-GLY	[380, 381, 382, 383]	['S1', 'S2', 'S3', 'S4']
2qa9	ASP-ALA-ILE-TYR	4	I	[1, 2, 3, 4]	['E']	E169VAL E170ASN E171TYR E192AGLU E192ALA E192BPRO E193GLY E194ASP E195SER E214SER E215GLY E216GLY E217SER E218GLY E227PHE E57HIS	3.4.21.81	2.40.10.10	PF00089	['P00777', 'PRTB_STRGR']	S01.262	EALA209, EASP102, EGLY193, EHIS57, ESER195	spectator, spectator, spectator, reactant, catalysis	113	ASP-ALA-ILE-TYR	[1, 2, 3, 4]	['S4', 'S3', 'S2', 'S1']
4wvp	BTN-3V3-NLB-OMT-OIC-3V2	6	I	[101, 102, 103, 104, 105, 106]	['E']	E166LEU E168CYS E177ARG E191CYS E192PHE E193GLY E194ASP E195SER E214SER E215PHE E216VAL E217ARG E218GLY E219GLY E224TYR E57HIS E94TYR E97VAL E98ASN E99LEU	3.4.21.37	2.40.10.10	PF00089	['ELNE_HUMAN', 'P08246']	S01.131	EASP194, EASP102, ECYS191, EGLY189, EGLY193, EHIS57, EPHE192	catalysis, interaction, catalysis, spectator, interaction, reactant, interaction	114	NLB-OMT-OIC-3V2	[103, 104, 105, 106]	['S4', 'S3', 'S2', 'S1']
4zhm	CYS-PRO-ALA-TYR-SER-ALA-TYR-ILE-GLY-CYS	10	P	[1, 2, 3, 4, 5, 6, 7, 8, 9, 10]	['U']	U151TYR U192GLN U193GLY U195SER U215TRP U216GLY U217ARG U35ARG U41VAL U57HIS U58CYS U96ALA U97ASP U97ATHR U97BLEU U98ALA U99TYR	3.4.21.73	2.40.10.10	PF00089	['P00749', 'UROK_HUMAN']	S01.231	UASP194, UASP102, UGLN192, UGLY193, UGLY196, UHIS57, USER195	interaction, interaction, interaction, interaction, spectator, reactant, catalysis	115	TYR-SER-ALA-TYR-ILE	[4, 5, 6, 7, 8]	['S3', 'S2', 'S1', "S1'", "S2'"]
4x1s	CYS-PRO-ALA-TYR-SER-ALA-TYR-LEU-ALA-CYS	10	P	[1, 2, 3, 4, 5, 6, 7, 8, 9, 10]	['U']	U151TYR U191CYS U192GLN U193GLY U195SER U215TRP U216GLY U217ARG U35ARG U40TYR U41VAL U57HIS U58CYS U96ALA U97ASP U97ATHR U97BLEU U98ALA U99TYR	3.4.21.73	2.40.10.10	PF00089	['P00749', 'UROK_HUMAN']	S01.231	UASP194, UASP102, UGLN192, UGLY193, UGLY196, UHIS57, USER195	interaction, interaction, interaction, interaction, spectator, reactant, catalysis	116	TYR-SER-ALA-TYR-LEU	[4, 5, 6, 7, 8]	['S3', 'S2', 'S1', "S1'", "S2'"]
4zhl	CYS-PRO-ALA-TYR-SER-ARG-TYR-ILE-GLY-CYS	10	P	[1, 2, 3, 4, 5, 6, 7, 8, 9, 10]	['U']	U151TYR U189ASP U190SER U191CYS U192GLN U193GLY U195SER U215TRP U216GLY U217ARG U219GLY U220CYS U226GLY U40TYR U41VAL U42CYS U57HIS U58CYS U96ALA U97ASP U97ATHR U97BLEU U98ALA U99TYR	3.4.21.73	2.40.10.10	PF00089	['P00749', 'UROK_HUMAN']	S01.231	UASP194, UASP102, UGLN192, UGLY193, UGLY196, UHIS57, USER195	interaction, interaction, interaction, interaction, spectator, reactant, catalysis	117	TYR-SER-ARG-TYR-ILE	[4, 5, 6, 7, 8]	['S3', 'S2', 'S1', "S1'", "S2'"]
4x1q	CYS-PRO-ALA-TYR-SER-ARG-TYR-LEU-ASP-CYS	10	P	[1, 2, 3, 4, 5, 6, 7, 8, 9, 10]	['U']	U151TYR U189ASP U190SER U191CYS U192GLN U193GLY U195SER U215TRP U216GLY U217ARG U219GLY U220CYS U226GLY U35ARG U40TYR U41VAL U42CYS U57HIS U58CYS U96ALA U97ASP U97ATHR U97BLEU U99TYR	3.4.21.73	2.40.10.10	PF00089	['P00749', 'UROK_HUMAN']	S01.231	UASP194, UASP102, UGLN192, UGLY193, UGLY196, UHIS57, USER195	interaction, interaction, interaction, interaction, spectator, reactant, catalysis	118	TYR-SER-ARG-TYR-LEU	[4, 5, 6, 7, 8]	['S3', 'S2', 'S1', "S1'", "S2'"]
1smf	CYS-THR-LYS-SER-ILE-PRO-PRO-GLU-CYS	9	I	[9, 10, 11, 12, 13, 14, 15, 16, 17]	['E']	E151TYR E189ASP E190SER E191CYS E192GLN E193GLY E194ASP E195SER E214SER E215TRP E216GLY E219GLY E226GLY E40HIS E41PHE E57HIS E99LEU	3.4.21.4	2.40.10.10	PF00089	['P00760', 'TRY_BOVIN']	S01.151	EASP189, EASP194, EASP102, ECYS191, EGLN192, EGLY193, EGLY196, EHIS57, ESER195	spectator, catalysis, interaction, catalysis, interaction, interaction, spectator, reactant, catalysis	119	CYS-THR-LYS-SER-ILE	[9, 10, 11, 12, 13]	['S3', 'S2', 'S1', "S1'", "S2'"]
3e0n	DPN-PHE-ARM	3	C	[273, 274, 275]	['B']	B102ASP B172HGLU B172IPRO B189ASP B190ALA B191CYS B192GLN B193GLY B194ASP B195SER B214SER B215TRP B216GLY B217ASP B218ALA B226GLY B57HIS B97GLU B98GLY B99SER	3.4.21.-	2.40.10.10	PF00089	['PRSS_HUMAN', 'Q16651']	S01.159	BASP194, BASP102, BGLN192, BGLY193, BGLY196, BGLY98, BHIS57, BSER195	interaction, interaction, interaction, interaction, spectator, spectator, reactant, catalysis	120	DPN-PHE-ARM	[273, 274, 275]	['S3', 'S2', 'S1']
3u8t	DPN-PRO-DAR-CYS-NH2	5	I	[1, 2, 3, 4, 5]	['H']	H363HIS H367TYR H370TRP H414GLU H415ASN H416LEU H499ILE H519ASP H520ALA H522GLU H523GLY H525SER H545VAL H546SER H547TRP H548GLY H550GLY H551CYS H558GLY	3.4.21.5	2.40.10.10	PF00089	['P00734', 'THRB_HUMAN']	S01.217	HASP524, HASP419, HGLU522, HGLY523, HGLY526, HHIS363, HSER525	interaction, interaction, interaction, interaction, spectator, reactant, catalysis	121	DPN-PRO-DAR-CYS	[1, 2, 3, 4]	['S3', 'S2', 'S1', "S1'"]
3u8o	DPN-PRO-DAR-DTH-NH2	5	I	[1, 2, 3, 4, 5]	['H']	H348CYS H363HIS H367TYR H370TRP H372LYS H414GLU H415ASN H519ASP H520ALA H521CYS H522GLU H523GLY H525SER H545VAL H546SER H547TRP H548GLY H550GLY H551CYS H558GLY	3.4.21.5	2.40.10.10	PF00089	['P00734', 'THRB_HUMAN']	S01.217	HASP524, HASP419, HGLU522, HGLY523, HGLY526, HHIS363, HSER525	interaction, interaction, interaction, interaction, spectator, reactant, catalysis	122	DPN-PRO-DAR-DTH	[1, 2, 3, 4]	['S3', 'S2', 'S1', "S1'"]
3u8r	DPN-PRO-DAR-ILE-NH2	5	I	[1, 2, 3, 4, 5]	['H']	H348CYS H363HIS H367TYR H370TRP H414GLU H415ASN H416LEU H499ILE H519ASP H520ALA H522GLU H525SER H545VAL H546SER H547TRP H548GLY H550GLY H551CYS H558GLY	3.4.21.5	2.40.10.10	PF00089	['P00734', 'THRB_HUMAN']	S01.217	HASP524, HASP419, HGLU522, HGLY523, HGLY526, HHIS363, HSER525	interaction, interaction, interaction, interaction, spectator, reactant, catalysis	123	DPN-PRO-DAR-ILE	[1, 2, 3, 4]	['S3', 'S2', 'S1', "S1'"]
2h9e	DTY-ILE-ARG-LEU-LPD	5	S	[1, 2, 3, 4, 5]	['H']	H146GLU H172SER H173PHE H189ASP H190ALA H191CYS H192GLN H195SER H213VAL H214SER H215TRP H216GLY H217GLU H219GLY H220CYS H222ARG H226GLY H57HIS H97GLU H98THR H99TYR	3.4.21.6	2.40.10.10	PF00089	['FA_HUMAN', 'P00742']	S01.216	HASP194, HASP102, HGLN192, HGLY193, HGLY196, HHIS57, HSER195	interaction, interaction, interaction, interaction, spectator, reactant, catalysis	124	DTY-ILE-ARG	[1, 2, 3]	['S2', 'S3', 'S4']
2wpm	GLU-GLY-ARG	3	L	[1, 2, 3]	['S']	S189ASP S190SER S191CYS S192GLN S193GLY S194ASP S195SER S214SER S215TRP S216GLY S219GLU S220CYS S226GLY S57HIS S99TYR	3.4.21.22	2.40.10.10	PF00089	['FA_HUMAN', 'P00740']	S01.214	SASP194, SASP102, SGLN192, SGLY193, SGLY196, SHIS57, SSER195	interaction, interaction, interaction, interaction, spectator, reactant, catalysis	125	GLU-GLY-ARG	[1, 2, 3]	['S3', 'S2', 'S1']
1ycp	GLY-VAL-ARG-GLY-PRO	5	F	[314, 315, 316, 317, 318]	['H']	H189ASP H190ALA H191CYS H192GLU H193GLY H194ASP H195SER H214SER H215TRP H216GLY H219GLY H40LEU H41LEU H57HIS H99LEU	3.4.21.5	2.40.10.10	PF00089	['P00735', 'THRB_BOVIN']	S01.217	HASP194, HASP102, HGLU192, HGLY193, HGLY196, HHIS57, HSER195	interaction, interaction, interaction, interaction, spectator, reactant, catalysis	128	GLY-VAL-ARG-GLY-PRO	[314, 315, 316, 317, 318]	['S3', 'S2', 'S1', "S1'", "S2'"]
1ppg	HMB-ALA-ALA-PRO-VAI-0QE	6	I	[1, 2, 3, 4, 5, 6]	['E']	E191CYS E192PHE E193GLY E194ASP E195SER E214SER E215PHE E216VAL E217ARG E218GLY E219GLY E57HIS E99LEU	3.4.21.37	2.40.10.10	PF00089	['ELNE_HUMAN', 'P08246']	S01.131	EASP194, EASP102, ECYS191, EGLY189, EGLY193, EHIS57, EPHE192	catalysis, interaction, catalysis, spectator, interaction, reactant, interaction	129	ALA-ALA-PRO-VAI	[2, 3, 4, 5]	['S4', 'S3', 'S2', 'S1']
1nrs	LEU-ASP-PRO-ARG	4	R	[38, 39, 40, 41]	['H']	H189ASP H190ALA H195SER H214SER H215TRP H216GLY H217GLU H219GLY H220CYS H226GLY H57HIS H60ATYR H60DTRP H97AGLU H98ASN H99LEU	3.4.21.5	2.40.10.10	PF00089	['P00734', 'THRB_HUMAN']	S01.217	HASP194, HASP102, HGLU192, HGLY193, HGLY196, HHIS57, HSER195	interaction, interaction, interaction, interaction, spectator, reactant, catalysis	130	LEU-ASP-PRO-ARG	[38, 39, 40, 41]	['S4', 'S3', 'S2', 'S1']
1nro	LEU-ASP-PRO-ARG-PRO	5	R	[38, 39, 40, 41, 42]	['H']	H146GLU H147THR H195SER H214SER H216GLY H219GLY H57HIS H60ATYR H99LEU	3.4.21.5	2.40.10.10	PF00089	['P00734', 'THRB_HUMAN']	S01.217	HASP194, HASP102, HGLU192, HGLY193, HGLY196, HHIS57, HSER195	interaction, interaction, interaction, interaction, spectator, reactant, catalysis	131	LEU-ASP-PRO	[38, 39, 40]	['S3', 'S2', 'S1']
2zck	LYS-GLY-ILE-SER-SER-GLN-TYR	7	S	[498, 499, 500, 501, 502, 503, 504]	['P']	P170GLN P171VAL P172HIS P173PRO P174GLN P190THR P191CYS P192SER P193GLY P194ASP P195SER P214SER P215TRP P216GLY P217SER P218GLU P225ARG P227SER P57HIS P94TYR P95HPHE P95ILEU P99SER	3.4.21.77	2.40.10.10	PF00089	['KLK_HUMAN', 'P07288']	S01.162	PASP194, PASP102, PCYS191, PGLY193, PGLY196, PHIS57, PLYS95E, PSER189, PSER192, PSER195, PVAL52	interaction, interaction, catalysis, interaction, spectator, reactant, spectator, spectator, interaction, catalysis, reactant	133	SER-GLN-TYR	[502, 503, 504]	['S3', 'S2', 'S1']
2h1u	MET-PHE-LEU	3	P	[1, 2, 3]	['A']	A191CYS A192GLN A193GLY A194ASP A195SER A213THR A214SER A215PHE A41THR A57HIS	3.4.21.36	2.40.10.10	PF00089	['CELA_PIG', 'P00772']	S01.153	AASP194, AASP102, AGLN192, AGLY193, AGLY196, AHIS57, ASER195	interaction, interaction, interaction, interaction, spectator, reactant, catalysis	134	MET-PHE-LEU	[1, 2, 3]	['S1', "S1'", "S2'"]
1hne	MSU-ALA-ALA-PRO-ALV-0QE	6	I	[1, 2, 3, 4, 5, 6]	['E']	E191CYS E192PHE E193GLY E195SER E214SER E215PHE E216VAL E217AARG E218GLY E224TYR E57HIS	3.4.21.37	2.40.10.10	PF00089	['ELNE_HUMAN', 'P08246']	S01.131	EASP194, EASP102, ECYS191, EGLY189, EGLY193, EHIS57, EPHE192	catalysis, interaction, catalysis, spectator, interaction, reactant, interaction	135	ALA-ALA-PRO-ALV	[2, 3, 4, 5]	['S4', 'S3', 'S2', 'S1']
3hat	RNG-GLY-VAL-ARG	4	T	[303, 304, 305, 306]	['H']	H174ILE H189ASP H190ALA H193GLY H194ASP H195SER H214SER H215TRP H216GLY H217GLU H219GLY H220CYS H226GLY H57HIS H60ATYR H60DTRP H99LEU	3.4.21.5	2.40.10.10	PF00089	['P00734', 'THRB_HUMAN']	S01.217	HASP194, HASP102, HGLU192, HGLY193, HGLY196, HHIS57, HSER195	interaction, interaction, interaction, interaction, spectator, reactant, catalysis	141	RNG-GLY-VAL-ARG	[303, 304, 305, 306]	['S4', 'S3', 'S2', 'S1']
2age	SIN-ALA-ALA-PRO-ARG	5	A	[1, 2, 3, 4, 5]	['X']	X189ASP X190SER X191CYS X192GLN X193GLY X194ASP X195SER X214SER X215TRP X216GLY X217SER X219GLY X220CYS X226GLY X57HIS	3.4.21.4	2.40.10.10	PF00089	['P00760', 'TRY_BOVIN']	S01.151	XASP189, XASP194, XASP102, XCYS191, XGLN192, XGLY193, XGLY196, XHIS57, XSER195	spectator, catalysis, interaction, catalysis, interaction, interaction, spectator, reactant, catalysis	142	ALA-ALA-PRO-ARG	[2, 3, 4, 5]	['S4', 'S3', 'S2', 'S1']
2agg	SIN-ALA-ALA-PRO-LYS	5	A	[1, 2, 3, 4, 5]	['X']	X189ASP X190SER X191CYS X192GLN X193GLY X194ASP X195SER X214SER X215TRP X216GLY X217SER X219GLY X226GLY X57HIS	3.4.21.4	2.40.10.10	PF00089	['P00760', 'TRY_BOVIN']	S01.151	XASP189, XASP194, XASP102, XCYS191, XGLN192, XGLY193, XGLY196, XHIS57, XSER195	spectator, catalysis, interaction, catalysis, interaction, interaction, spectator, reactant, catalysis	143	ALA-ALA-PRO-LYS	[2, 3, 4, 5]	['S4', 'S3', 'S2', 'S1']
2puq	TYR-THR-AR7-0QE	4	I	[1, 2, 3, 4]	['H']	H193HIS H319ASP H320SER H321PRO H338ASP H339SER H340CYS H342GLY H343ASP H344SER H363SER H364TRP H365GLY H366GLN H367GLY H368CYS H375GLY	3.4.21.21	2.40.10.10	PF00089	['FA_HUMAN', 'P08709']	S01.215	HASP343, HASP242, HGLY342, HGLY345, HHIS193, HLYS341, HSER344	interaction, interaction, interaction, spectator, reactant, interaction, catalysis	144	TYR-THR-AR7	[1, 2, 3]	['S3', 'S2', 'S1']
1eb1	ZAL-PRO-MMO	3	B	[1, 2, 3]	['H']	H174ILE H189ASP H190ALA H191CYS H192GLU H193GLY H194ASP H195SER H214SER H215TRP H216GLY H219GLY H220CYS H226GLY H57HIS H60ATYR H60DTRP H97AGLU H98ASN	3.4.21.5	2.40.10.10	PF00089	['P00734', 'THRB_HUMAN']	S01.217	HASP194, HASP102, HGLU192, HGLY193, HGLY196, HHIS57, HSER195	interaction, interaction, interaction, interaction, spectator, reactant, catalysis	146	ZAL-PRO-MMO	[1, 2, 3]	['S3', 'S2', 'S1']
1a2c	34H-LEU-PRJ-OAR	4	J	[1, 2, 3, 4]	['H']	H174ILE H189ASP H190ALA H191CYS H192GLU H195SER H214SER H215TRP H216GLY H217GLU H219GLY H220CYS H221AARG H226GLY H57HIS H60ATYR H60DTRP H99LEU	3.4.21.5	2.40.10.10	PF00089	['P00734', 'THRB_HUMAN']	S01.217	HASP194, HASP102, HGLU192, HGLY193, HGLY196, HHIS57, HSER195	interaction, interaction, interaction, interaction, spectator, reactant, catalysis	148	LEU-PRJ-OAR	[2, 3, 4]	['S3', 'S2', 'S1']
