# Supplementary material for: An automated protocol for modelling peptide substrates to proteases
Source: BMC Bioinformatics. 2020 Dec 29;21:586. doi: 10.1186/s12859-020-03931-6 (PMC7771086; doi:10.1186/s12859-020-03931-6)
Supplement: Supplementary file 3 — Additional file 3: List of annotated cysteine proteases. [file 12859_2020_3931_MOESM3_ESM.xlsx]

## Sheet: Cysteine_Prot
PDB	Ligand	Ligand_size	Ligand_chain	Ligand_residues_number	Protein_chains	Protein_residues	EC_number	CATH_domains	Pfam_domains	Uniprot	MEROPS	Catalytic_residues	Catalytic_roles	Structure_index	Truncated_ligand	Truncated_numbering	Truncated_pocket_names
1m72	ACE-ASP-GLU-VAL-ASP-0QE	6	D	[500, 501, 502, 503, 504, 505]	['A']	A135THR A136HIS A137GLY A176GLN A177ALA A178CYS A221PHE A222SER A223TRP A224ARG A225ASN A226THR A266SER A267ASN A274MET A77LYS A79ARG	3.4.22.36	3.40.50.1460	PF00656	['CASP_SPOFR', 'P89116']	C14.015	ACYS178, AGLN179, AGLY137, AGLY168, AHIS136, ALYS77	catalysis, spectator, spectator, spectator, reactant, spectator	14	ASP-GLU-VAL-ASP	[501, 502, 503, 504]	['S4', 'S3', 'S2', 'S1']
2j30	ACE-ASP-GLU-VAL-ASP-0QE	6	B	[1, 2, 3, 4, 5, 6]	['A']	A120SER A121HIS A122GLY A161GLN A163CYS A204TYR A205SER A206TRP A207ARG A208ASN A209SER A214TRP A248GLU A249SER A250PHE A64ARG A65SER	3.4.22.56	3.40.50.1460	PF00656	['CASP_HUMAN', 'P42574']	C14.003	AARG164, ACYS163, AGLY153, AGLY122, AHIS121, ATHR62	spectator, catalysis, spectator, spectator, reactant, spectator	15	ASP-GLU-VAL-ASP	[2, 3, 4, 5]	['S4', 'S3', 'S2', 'S1']
2j31	ACE-ASP-GLU-VAL-ASP-0QE	6	B	[1, 2, 3, 4, 5, 6]	['A']	A121HIS A122GLY A161GLN A163CYS A204TYR A205SER A206TRP A207ARG A208ASN A209SER A214TRP A248GLU A249SER A250PHE A64ARG	3.4.22.56	3.40.50.1460	PF00656	['CASP_HUMAN', 'P42574']	C14.003	AARG164, ACYS163, AGLY153, AGLY122, AHIS121, ATHR62	spectator, catalysis, spectator, spectator, reactant, spectator	16	ASP-GLU-VAL-ASP	[2, 3, 4, 5]	['S4', 'S3', 'S2', 'S1']
2j33	ACE-ASP-GLU-VAL-ASP-0QE	6	B	[1, 2, 3, 4, 5, 6]	['A']	A120SER A121HIS A122GLY A161GLN A163CYS A204TYR A205SER A206TRP A207ARG A208ASN A209SER A214TRP A248GLU A249SER A250PHE A64ARG	3.4.22.56	3.40.50.1460	PF00656	['CASP_HUMAN', 'P42574']	C14.003	AARG164, ACYS163, AGLY153, AGLY122, AHIS121, ATHR62	spectator, catalysis, spectator, spectator, reactant, spectator	17	ASP-GLU-VAL-ASP	[2, 3, 4, 5]	['S4', 'S3', 'S2', 'S1']
3itn	ACE-ASP-GLU-VAL-ASP-0QE	6	B	[989, 990, 991, 992, 993, 994]	['A']	A120SER A121HIS A122GLY A161GLN A163CYS A204TYR A205SER A206TRP A207ARG A208ASN A209SER A214TRP A249SER A250PHE A64ARG	3.4.22.56	3.40.50.1460	PF00656	['CASP_HUMAN', 'P42574']	C14.003	AARG164, ACYS163, AGLY153, AGLY122, AHIS121, ATHR62	spectator, catalysis, spectator, spectator, reactant, spectator	18	ASP-GLU-VAL-ASP	[990, 991, 992, 993]	['S4', 'S3', 'S2', 'S1']
3pcx	ACE-ASP-GLU-VAL-ASP-0QE	6	B	[1, 2, 3, 4, 5, 6]	['A']	A120SER A121HIS A122GLY A161GLN A163CYS A204TYR A205SER A206TRP A207ARG A208ASN A209SER A214TRP A248GLU A249SER A250PHE A64ARG	3.4.22.56	3.40.50.1460	PF00656	['CASP_HUMAN', 'P42574']	C14.003	AARG164, ACYS163, AGLY153, AGLY122, AHIS121, ATHR62	spectator, catalysis, spectator, spectator, reactant, spectator	19	ASP-GLU-VAL-ASP	[2, 3, 4, 5]	['S4', 'S3', 'S2', 'S1']
3pd0	ACE-ASP-GLU-VAL-ASP-0QE	6	B	[1, 2, 3, 4, 5, 6]	['A']	A120SER A121HIS A122GLY A161GLN A163CYS A204TYR A205SER A206TRP A207ARG A208ASN A209SER A214TRP A248GLU A249SER A250PHE A64ARG	3.4.22.56	3.40.50.1460	PF00656	['CASP_HUMAN', 'P42574']	C14.003	AARG164, ACYS163, AGLY153, AGLY122, AHIS121, ATHR62	spectator, catalysis, spectator, spectator, reactant, spectator	20	ASP-GLU-VAL-ASP	[2, 3, 4, 5]	['S4', 'S3', 'S2', 'S1']
3pd1	ACE-ASP-GLU-VAL-ASP-0QE	6	B	[1, 2, 3, 4, 5, 6]	['A']	A120SER A121HIS A122GLY A161GLN A163CYS A204TYR A205SER A206TRP A207ARG A208ASN A209SER A214TRP A249SER A250PHE A64ARG	3.4.22.56	3.40.50.1460	PF00656	['CASP_HUMAN', 'P42574']	C14.003	AARG164, ACYS163, AGLY153, AGLY122, AHIS121, ATHR62	spectator, catalysis, spectator, spectator, reactant, spectator	21	ASP-GLU-VAL-ASP	[2, 3, 4, 5]	['S4', 'S3', 'S2', 'S1']
4eha	ACE-ASP-GLU-VAL-ASP-0QE	6	F	[1, 2, 3, 4, 5, 6]	['A']	A120SER A121HIS A122GLY A161GLN A163CYS A204TYR A205SER A206TRP A207ARG A208ASN A209SER A214TRP A248GLU A249SER A250PHE A64ARG	3.4.22.56	3.40.50.1460	PF00656	['CASP_HUMAN', 'P42574']	C14.003	AARG164, ACYS163, AGLY122, AGLY153, AHIS121, ATHR62	spectator, catalysis, spectator, spectator, reactant, spectator	22	ASP-GLU-VAL-ASP	[2, 3, 4, 5]	['S4', 'S3', 'S2', 'S1']
4ehd	ACE-ASP-GLU-VAL-ASP-0QE	6	B	[1, 2, 3, 4, 5, 6]	['A']	A120SER A121HIS A122GLY A161GLN A163CYS A204TYR A205SER A206TRP A207ARG A208ASN A209SER A214TRP A248GLU A249SER A250PHE A64ARG	3.4.22.56	3.40.50.1460	PF00656	['CASP_HUMAN', 'P42574']	C14.003	AARG164, ACYS163, AGLY122, AGLY153, AHIS121, ATHR62	spectator, catalysis, spectator, spectator, reactant, spectator	23	ASP-GLU-VAL-ASP	[2, 3, 4, 5]	['S4', 'S3', 'S2', 'S1']
4ehf	ACE-ASP-GLU-VAL-ASP-0QE	6	B	[1, 2, 3, 4, 5, 6]	['A']	A120SER A121HIS A122GLY A161GLN A163CYS A204TYR A205SER A206TRP A207ARG A208ASN A209SER A214TRP A248GLU A249SER A250PHE A64ARG	3.4.22.56	3.40.50.1460	PF00656	['CASP_HUMAN', 'P42574']	C14.003	AARG164, ACYS163, AGLY122, AGLY153, AHIS121, ATHR62	spectator, catalysis, spectator, spectator, reactant, spectator	24	ASP-GLU-VAL-ASP	[2, 3, 4, 5]	['S4', 'S3', 'S2', 'S1']
4ehh	ACE-ASP-GLU-VAL-ASP-0QE	6	B	[1, 2, 3, 4, 5, 6]	['A']	A120SER A121HIS A122GLY A161GLN A163CYS A204TYR A205SER A206TRP A207ARG A208ASN A209SER A214TRP A248GLU A249SER A250PHE A64ARG	3.4.22.56	3.40.50.1460	PF00656	['CASP_HUMAN', 'P42574']	C14.003	AARG164, ACYS163, AGLY122, AGLY153, AHIS121, ATHR62	spectator, catalysis, spectator, spectator, reactant, spectator	25	ASP-GLU-VAL-ASP	[2, 3, 4, 5]	['S4', 'S3', 'S2', 'S1']
4ehk	ACE-ASP-GLU-VAL-ASP-0QE	6	B	[1, 2, 3, 4, 5, 6]	['A']	A120SER A121HIS A122GLY A161GLN A163CYS A204TYR A205SER A206TRP A207ARG A208ASN A209SER A214TRP A248GLU A249SER A250PHE A64ARG	3.4.22.56	3.40.50.1460	PF00656	['CASP_HUMAN', 'P42574']	C14.003	AARG164, ACYS163, AGLY122, AGLY153, AHIS121, ATHR62	spectator, catalysis, spectator, spectator, reactant, spectator	26	ASP-GLU-VAL-ASP	[2, 3, 4, 5]	['S4', 'S3', 'S2', 'S1']
4ehl	ACE-ASP-GLU-VAL-ASP-0QE	6	B	[1, 2, 3, 4, 5, 6]	['A']	A120SER A121HIS A122GLY A161GLN A163CYS A204TYR A205SER A206TRP A207ARG A208ASN A209SER A214TRP A248GLU A249SER A250PHE A64ARG	3.4.22.56	3.40.50.1460	PF00656	['CASP_HUMAN', 'P42574']	C14.003	AARG164, ACYS163, AGLY122, AGLY153, AHIS121, ATHR62	spectator, catalysis, spectator, spectator, reactant, spectator	27	ASP-GLU-VAL-ASP	[2, 3, 4, 5]	['S4', 'S3', 'S2', 'S1']
4ehn	ACE-ASP-GLU-VAL-ASP-0QE	6	B	[1, 2, 3, 4, 5, 6]	['A']	A120SER A121HIS A122GLY A161GLN A163CYS A204TYR A205SER A206TRP A207ARG A208ASN A209SER A214TRP A248GLU A249SER A250PHE A64ARG	3.4.22.56	3.40.50.1460	PF00656	['CASP_HUMAN', 'P42574']	C14.003	AARG164, ACYS163, AGLY122, AGLY153, AHIS121, ATHR62	spectator, catalysis, spectator, spectator, reactant, spectator	28	ASP-GLU-VAL-ASP	[2, 3, 4, 5]	['S4', 'S3', 'S2', 'S1']
4jr2	ACE-ASP-GLU-VAL-ASP-0QE	6	C	[1, 2, 3, 4, 5, 6]	['A']	A143SER A144HIS A145GLY A184GLN A186CYS A230TYR A231SER A232TRP A233ARG A234SER A235PRO A275SER A276GLN A87ARG	3.4.22.60	3.40.50.1460	PF00656	['CASP_HUMAN', 'P55210']	C14.004	ACYS186, AGLU176, AGLY85, AGLY145, AHIS144	catalysis, spectator, spectator, spectator, reactant	29	ASP-GLU-VAL-ASP	[2, 3, 4, 5]	['S4', 'S3', 'S2', 'S1']
4qtx	ACE-ASP-GLU-VAL-ASP-0QE	6	E	[1, 2, 3, 4, 5, 6]	['A']	A120SER A121HIS A122GLY A161GLN A163CYS A204TYR A205SER A206TRP A207ARG A208ASN A209SER A214TRP A249SER A250PHE A64ARG	3.4.22.56	3.40.50.1460	PF00656	['CASP_HUMAN', 'P42574']	C14.003	AARG164, ACYS163, AGLY122, AGLY153, AHIS121, ATHR62	spectator, catalysis, spectator, spectator, reactant, spectator	30	ASP-GLU-VAL-ASP	[2, 3, 4, 5]	['S4', 'S3', 'S2', 'S1']
4qty	ACE-ASP-GLU-VAL-ASP-0QE	6	F	[1, 2, 3, 4, 5, 6]	['A']	A120SER A121HIS A122GLY A161GLN A163CYS A204TYR A205SER A206TRP A207ARG A208ASN A209SER A214TRP A249SER A250PHE A64ARG	3.4.22.56	3.40.50.1460	PF00656	['CASP_HUMAN', 'P42574']	C14.003	AARG164, ACYS163, AGLY153, AGLY122, AHIS121, ATHR62	spectator, catalysis, spectator, spectator, reactant, spectator	31	ASP-GLU-VAL-ASP	[2, 3, 4, 5]	['S4', 'S3', 'S2', 'S1']
4qu0	ACE-ASP-GLU-VAL-ASP-0QE	6	E	[1, 2, 3, 4, 5, 6]	['A']	A120SER A121HIS A122GLY A161GLN A163CYS A204TYR A205SER A206TRP A207ARG A208ASN A209SER A214TRP A249SER A250PHE A64ARG	3.4.22.56	3.40.50.1460	PF00656	['CASP_HUMAN', 'P42574']	C14.003	AARG164, ACYS163, AGLY122, AGLY153, AHIS121, ATHR62	spectator, catalysis, spectator, spectator, reactant, spectator	32	ASP-GLU-VAL-ASP	[2, 3, 4, 5]	['S4', 'S3', 'S2', 'S1']
4qu5	ACE-ASP-GLU-VAL-ASP-0QE	6	B	[1, 2, 3, 4, 5, 6]	['A']	A120SER A121HIS A122GLY A161GLN A163CYS A204TYR A205SER A206TRP A207ARG A208ASN A209SER A214TRP A248GLU A249SER A250PHE A64ARG	3.4.22.56	3.40.50.1460	PF00656	['CASP_HUMAN', 'P42574']	C14.003	AARG164, ACYS163, AGLY122, AGLY153, AHIS121, ATHR62	spectator, catalysis, spectator, spectator, reactant, spectator	33	ASP-GLU-VAL-ASP	[2, 3, 4, 5]	['S4', 'S3', 'S2', 'S1']
4qu8	ACE-ASP-GLU-VAL-ASP-0QE	6	F	[1, 2, 3, 4, 5, 6]	['A']	A120SER A121HIS A122GLY A161GLN A163CYS A204TYR A205SER A206TRP A207ARG A208ASN A209SER A214TRP A249SER A250PHE A64ARG	3.4.22.56	3.40.50.1460	PF00656	['CASP_HUMAN', 'P42574']	C14.003	AARG164, ACYS163, AGLY122, AGLY153, AHIS121, ATHR62	spectator, catalysis, spectator, spectator, reactant, spectator	34	ASP-GLU-VAL-ASP	[2, 3, 4, 5]	['S4', 'S3', 'S2', 'S1']
4qu9	ACE-ASP-GLU-VAL-ASP-0QE	6	E	[1, 2, 3, 4, 5, 6]	['A']	A120SER A121HIS A122GLY A161GLN A163CYS A204TYR A205SER A206TRP A207ARG A208ASN A209SER A214TRP A248GLU A249SER A250PHE A64ARG	3.4.22.56	3.40.50.1460	PF00656	['CASP_HUMAN', 'P42574']	C14.003	AARG164, ACYS163, AGLY122, AGLY153, AHIS121, ATHR62	spectator, catalysis, spectator, spectator, reactant, spectator	35	ASP-GLU-VAL-ASP	[2, 3, 4, 5]	['S4', 'S3', 'S2', 'S1']
4qua	ACE-ASP-GLU-VAL-ASP-0QE	6	D	[1, 2, 3, 4, 5, 6]	['A']	A120SER A121HIS A122GLY A161GLN A163CYS A204TYR A205SER A206TRP A207ARG A208ASN A209SER A214TRP A249SER A250PHE A64ARG	3.4.22.56	3.40.50.1460	PF00656	['CASP_HUMAN', 'P42574']	C14.003	AARG164, ACYS163, AGLY122, AGLY153, AHIS121, ATHR62	spectator, catalysis, spectator, spectator, reactant, spectator	36	ASP-GLU-VAL-ASP	[2, 3, 4, 5]	['S4', 'S3', 'S2', 'S1']
4qub	ACE-ASP-GLU-VAL-ASP-0QE	6	D	[1, 2, 3, 4, 5, 6]	['A']	A120SER A121HIS A122GLY A161GLN A163CYS A204TYR A205SER A206TRP A207ARG A208ASN A209SER A214TRP A248GLU A249SER A250PHE A64ARG	3.4.22.56	3.40.50.1460	PF00656	['CASP_HUMAN', 'P42574']	C14.003	AARG164, ACYS163, AGLY122, AGLY153, AHIS121, ATHR62	spectator, catalysis, spectator, spectator, reactant, spectator	37	ASP-GLU-VAL-ASP	[2, 3, 4, 5]	['S4', 'S3', 'S2', 'S1']
4qud	ACE-ASP-GLU-VAL-ASP-0QE	6	D	[1, 2, 3, 4, 5, 6]	['A']	A120SER A121HIS A161GLN A162ALA A163CYS A204TYR A205SER A206TRP A207ARG A208ASN A209SER A214TRP A248GLU A249SER A250PHE A256PHE A64ARG	3.4.22.56	3.40.50.1460	PF00656	['CASP_HUMAN', 'P42574']	C14.003	AARG164, ACYS163, AGLY122, AGLY153, AHIS121, ATHR62	spectator, catalysis, spectator, spectator, reactant, spectator	38	ASP-GLU-VAL-ASP	[2, 3, 4, 5]	['S4', 'S3', 'S2', 'S1']
4que	ACE-ASP-GLU-VAL-ASP-0QE	6	H	[1, 2, 3, 4, 5, 6]	['C']	C120SER C121HIS C122GLY C161GLN C163CYS C204TYR C205SER C206TRP C207ARG C208ASN C209SER C214TRP C248GLU C249SER C250PHE C64ARG	3.4.22.56	3.40.50.1460	PF00656	['CASP_HUMAN', 'P42574']	C14.003	CARG164, CCYS163, CGLY122, CGLY153, CHIS121, CTHR62	spectator, catalysis, spectator, spectator, reactant, spectator	39	ASP-GLU-VAL-ASP	[2, 3, 4, 5]	['S4', 'S3', 'S2', 'S1']
4qug	ACE-ASP-GLU-VAL-ASP-0QE	6	D	[1, 2, 3, 4, 5, 6]	['A']	A120SER A121HIS A122GLY A161GLN A163CYS A204TYR A205SER A206TRP A207ARG A208ASN A209SER A214TRP A248GLU A249SER A250PHE A64ARG	3.4.22.56	3.40.50.1460	PF00656	['CASP_HUMAN', 'P42574']	C14.003	AARG164, ACYS163, AGLY122, AGLY153, AHIS121, ATHR62	spectator, catalysis, spectator, spectator, reactant, spectator	40	ASP-GLU-VAL-ASP	[2, 3, 4, 5]	['S4', 'S3', 'S2', 'S1']
4quh	ACE-ASP-GLU-VAL-ASP-0QE	6	I	[1, 2, 3, 4, 5, 6]	['C']	C120SER C121HIS C122GLY C161GLN C163CYS C204TYR C205SER C206TRP C207ARG C208ASN C209SER C214TRP C248GLU C249SER C250PHE C64ARG	3.4.22.56	3.40.50.1460	PF00656	['CASP_HUMAN', 'P42574']	C14.003	CARG164, CCYS163, CGLY122, CGLY153, CHIS121, CTHR62	spectator, catalysis, spectator, spectator, reactant, spectator	41	ASP-GLU-VAL-ASP	[2, 3, 4, 5]	['S4', 'S3', 'S2', 'S1']
4quj	ACE-ASP-GLU-VAL-ASP-0QE	6	F	[1, 2, 3, 4, 5, 6]	['A']	A120SER A121HIS A122GLY A161GLN A163CYS A204TYR A205SER A206TRP A207ARG A208ASN A209SER A214TRP A248GLU A249SER A250PHE A64ARG	3.4.22.56	3.40.50.1460	PF00656	['CASP_HUMAN', 'P42574']	C14.003	AARG164, ACYS163, AGLY122, AGLY153, AHIS121, ATHR62	spectator, catalysis, spectator, spectator, reactant, spectator	43	ASP-GLU-VAL-ASP	[2, 3, 4, 5]	['S4', 'S3', 'S2', 'S1']
4qul	ACE-ASP-GLU-VAL-ASP-0QE	6	G	[1, 2, 3, 4, 5, 6]	['C']	C120SER C121HIS C122GLY C161GLN C163CYS C204TYR C205SER C206TRP C207ARG C208ASN C209SER C214TRP C249SER C250PHE C64ARG	3.4.22.56	3.40.50.1460	PF00656	['CASP_HUMAN', 'P42574']	C14.003	CARG164, CCYS163, CGLY122, CGLY153, CHIS121, CTHR62	spectator, catalysis, spectator, spectator, reactant, spectator	44	ASP-GLU-VAL-ASP	[2, 3, 4, 5]	['S4', 'S3', 'S2', 'S1']
5i9b	ACE-ASP-GLU-VAL-ASP-0QE	6	B	[1, 2, 3, 4, 5, 6]	['A']	A120SER A121HIS A122GLY A161GLN A163CYS A204TYR A205SER A206TRP A207ARG A208ASN A209SER A214TRP A249SER A250PHE A64ARG	3.4.22.56	3.40.50.1460	PF00656	['CASP_HUMAN', 'P42574']	C14.003	AARG164, ACYS163, AGLY122, AGLY153, AHIS121, ATHR62	spectator, catalysis, spectator, spectator, reactant, spectator	45	ASP-GLU-VAL-ASP	[2, 3, 4, 5]	['S4', 'S3', 'S2', 'S1']
5i9t	ACE-ASP-GLU-VAL-ASP-0QE	6	D	[1, 2, 3, 4, 5, 6]	['C']	C121HIS C122GLY C161GLN C163CYS C204TYR C205SER C206TRP C207ARG C208ASN C209SER C214TRP C248GLU C249SER C250PHE C64ARG	3.4.22.56	3.40.50.1460	PF00656	['CASP_HUMAN', 'P42574']	C14.003	CARG164, CCYS163, CGLY122, CGLY153, CHIS121, CTHR62	spectator, catalysis, spectator, spectator, reactant, spectator	46	ASP-GLU-VAL-ASP	[2, 3, 4, 5]	['S4', 'S3', 'S2', 'S1']
5iab	ACE-ASP-GLU-VAL-ASP-0QE	6	D	[1, 2, 3, 4, 5, 6]	['C']	C120SER C121HIS C161GLN C163CYS C204TYR C205SER C206TRP C207ARG C208ASN C209SER C214TRP C248GLU C249SER C250PHE C64ARG	3.4.22.56	3.40.50.1460	PF00656	['CASP_HUMAN', 'P42574']	C14.003	CARG164, CCYS163, CGLY122, CGLY153, CHIS121, CTHR62	spectator, catalysis, spectator, spectator, reactant, spectator	47	ASP-GLU-VAL-ASP	[2, 3, 4, 5]	['S4', 'S3', 'S2', 'S1']
5iae	ACE-ASP-GLU-VAL-ASP-0QE	6	D	[1, 2, 3, 4, 5, 6]	['C']	C120SER C121HIS C122GLY C161GLN C163CYS C204TYR C205SER C206TRP C207ARG C208ASN C209SER C214TRP C248GLU C249SER C250PHE C64ARG	3.4.22.56	3.40.50.1460	PF00656	['CASP_HUMAN', 'P42574']	C14.003	CARG164, CCYS163, CGLY122, CGLY153, CHIS121, CTHR62	spectator, catalysis, spectator, spectator, reactant, spectator	48	ASP-GLU-VAL-ASP	[2, 3, 4, 5]	['S4', 'S3', 'S2', 'S1']
5iag	ACE-ASP-GLU-VAL-ASP-0QE	6	B	[989, 990, 991, 992, 993, 994]	['A']	A120SER A121HIS A122GLY A161GLN A163CYS A204TYR A205SER A206TRP A207ARG A208ASN A209SER A214TRP A248GLU A249SER A250PHE A64ARG	3.4.22.56	3.40.50.1460	PF00656	['CASP_HUMAN', 'P42574']	C14.003	AARG164, ACYS163, AGLY122, AGLY153, AHIS121, ATHR62	spectator, catalysis, spectator, spectator, reactant, spectator	49	ASP-GLU-VAL-ASP	[990, 991, 992, 993]	['S4', 'S3', 'S2', 'S1']
5iaj	ACE-ASP-GLU-VAL-ASP-0QE	6	B	[1, 2, 3, 4, 5, 6]	['A']	A120SER A121HIS A122GLY A161GLN A163CYS A204TYR A205SER A206TRP A207ARG A208ASN A209SER A214TRP A248GLU A249SER A250PHE A64ARG	3.4.22.56	3.40.50.1460	PF00656	['CASP_HUMAN', 'P42574']	C14.003	AARG164, ACYS163, AGLY122, AGLY153, AHIS121, ATHR62	spectator, catalysis, spectator, spectator, reactant, spectator	50	ASP-GLU-VAL-ASP	[2, 3, 4, 5]	['S4', 'S3', 'S2', 'S1']
5iak	ACE-ASP-GLU-VAL-ASP-0QE	6	B	[1, 2, 3, 4, 5, 6]	['A']	A120SER A121HIS A122GLY A161GLN A163CYS A204TYR A205SER A206TRP A207ARG A208ASN A209SER A214TRP A248GLU A249SER A250PHE A64ARG	3.4.22.56	3.40.50.1460	PF00656	['CASP_HUMAN', 'P42574']	C14.003	AARG164, ACYS163, AGLY122, AGLY153, AHIS121, ATHR62	spectator, catalysis, spectator, spectator, reactant, spectator	51	ASP-GLU-VAL-ASP	[2, 3, 4, 5]	['S4', 'S3', 'S2', 'S1']
5ian	ACE-ASP-GLU-VAL-ASP-0QE	6	B	[1, 2, 3, 4, 5, 6]	['A']	A120SER A121HIS A161GLN A163CYS A204TYR A205SER A206TRP A207ARG A208ASN A209SER A214TRP A249SER A250PHE A64ARG	3.4.22.56	3.40.50.1460	PF00656	['CASP_HUMAN', 'P42574']	C14.003	AARG164, ACYS163, AGLY122, AGLY153, AHIS121, ATHR62	spectator, catalysis, spectator, spectator, reactant, spectator	52	ASP-GLU-VAL-ASP	[2, 3, 4, 5]	['S4', 'S3', 'S2', 'S1']
5iar	ACE-ASP-GLU-VAL-ASP-0QE	6	B	[1, 2, 3, 4, 5, 6]	['A']	A121HIS A122GLY A161GLN A163CYS A204TYR A205SER A206TRP A207ARG A208ASN A209SER A214TRP A248GLU A249SER A250PHE A64ARG	3.4.22.56	3.40.50.1460	PF00656	['CASP_HUMAN', 'P42574']	C14.003	AARG164, ACYS163, AGLY122, AGLY153, AHIS121, ATHR62	spectator, catalysis, spectator, spectator, reactant, spectator	53	ASP-GLU-VAL-ASP	[2, 3, 4, 5]	['S4', 'S3', 'S2', 'S1']
5ias	ACE-ASP-GLU-VAL-ASP-0QE	6	B	[1, 2, 3, 4, 5, 6]	['A']	A120SER A121HIS A122GLY A161GLN A163CYS A204TYR A205SER A206TRP A207ARG A208ASN A209SER A214TRP A248GLU A249SER A250PHE A64ARG	3.4.22.56	3.40.50.1460	PF00656	['CASP_HUMAN', 'P42574']	C14.003	AARG164, ACYS163, AGLY122, AGLY153, AHIS121, ATHR62	spectator, catalysis, spectator, spectator, reactant, spectator	54	ASP-GLU-VAL-ASP	[2, 3, 4, 5]	['S4', 'S3', 'S2', 'S1']
5ibc	ACE-ASP-GLU-VAL-ASP-0QE	6	B	[989, 990, 991, 992, 993, 994]	['A']	A120SER A121HIS A122GLY A161GLN A163CYS A204TYR A205SER A206TRP A207ARG A208ASN A209SER A214TRP A248GLU A249SER A250PHE A64ARG	3.4.22.56	3.40.50.1460	PF00656	['CASP_HUMAN', 'P42574']	C14.003	AARG164, ACYS163, AGLY122, AGLY153, AHIS121, ATHR62	spectator, catalysis, spectator, spectator, reactant, spectator	55	ASP-GLU-VAL-ASP	[990, 991, 992, 993]	['S4', 'S3', 'S2', 'S1']
5ibp	ACE-ASP-GLU-VAL-ASP-0QE	6	B	[1, 2, 3, 4, 5, 6]	['A']	A120SER A121HIS A122GLY A161GLN A163CYS A204TYR A205SER A206TRP A207ARG A208ASN A209SER A214TRP A248GLU A249SER A250PHE A64ARG	3.4.22.56	3.40.50.1460	PF00656	['CASP_HUMAN', 'P42574']	C14.003	AARG164, ACYS163, AGLY122, AGLY153, AHIS121, ATHR62	spectator, catalysis, spectator, spectator, reactant, spectator	56	ASP-GLU-VAL-ASP	[2, 3, 4, 5]	['S4', 'S3', 'S2', 'S1']
5ibr	ACE-ASP-GLU-VAL-ASP-0QE	6	B	[989, 990, 991, 992, 993, 994]	['A']	A120SER A121HIS A122GLY A161GLN A163CYS A204TYR A205SER A206TRP A207ARG A208ASN A209SER A214TRP A249SER A250PHE A64ARG	3.4.22.56	3.40.50.1460	PF00656	['CASP_HUMAN', 'P42574']	C14.003	AARG164, ACYS163, AGLY122, AGLY153, AHIS121, ATHR62	spectator, catalysis, spectator, spectator, reactant, spectator	57	ASP-GLU-VAL-ASP	[990, 991, 992, 993]	['S4', 'S3', 'S2', 'S1']
1f1j	ACE-ASP-GLU-VAL-ASJ	5	C	[701, 702, 703, 704, 705]	['A']	A143SER A144HIS A145GLY A184GLN A186CYS A230TYR A231SER A232TRP A233ARG A234SER A235PRO A240TRP A274GLU A275SER A276GLN A282PHE A87ARG A88ASN	3.4.22.60	3.40.50.1460	PF00656	['CASP_HUMAN', 'P55210']	C14.004	ACYS186, AGLU176, AGLY145, AGLY85, AHIS144	catalysis, spectator, spectator, spectator, reactant	61	ASP-GLU-VAL-ASJ	[702, 703, 704, 705]	['S4', 'S3', 'S2', 'S1']
3h1p	ACE-ASP-GLU-VAL-ASJ	5	C	[1, 2, 3, 4, 5]	['A']	A143SER A144HIS A145GLY A184GLN A186CYS A230TYR A231SER A232TRP A233ARG A234SER A235PRO A274GLU A275SER A276GLN A282PHE A87ARG	3.4.22.60	3.40.50.1460	PF00656	['CASP_HUMAN', 'P55210']	C14.004	ACYS186, AGLU176, AGLY85, AGLY145, AHIS144	catalysis, spectator, spectator, spectator, reactant	62	ASP-GLU-VAL-ASJ	[2, 3, 4, 5]	['S4', 'S3', 'S2', 'S1']
4hqr	ACE-ASP-GLU-VAL-ASJ	5	E	[1, 2, 3, 4, 5]	['A']	A144HIS A145GLY A184GLN A186CYS A230TYR A231SER A232TRP A233ARG A234SER A235PRO A87ARG	3.4.22.60	3.40.50.1460	PF00656	['CASP_HUMAN', 'P55210']	C14.004	ACYS186, AGLU176, AGLY145, AGLY85, AHIS144	catalysis, spectator, spectator, spectator, reactant	63	ASP-GLU-VAL-ASJ	[2, 3, 4, 5]	['S4', 'S3', 'S2', 'S1']
4jr0	ACE-ASP-GLU-VAL-AKZ-0QE	6	C	[1, 2, 3, 4, 5, 6]	['A']	A120SER A121HIS A122GLY A161GLN A163CYS A204TYR A205SER A206TRP A207ARG A208ASN A209SER A249SER A250PHE A256PHE A63SER A64ARG	3.4.22.56	3.40.50.1460	PF00656	['CASP_HUMAN', 'P42574']	C14.003	AARG164, ACYS163, AGLY153, AGLY122, AHIS121, ATHR62	spectator, catalysis, spectator, spectator, reactant, spectator	64	ASP-GLU-VAL-AKZ	[2, 3, 4, 5]	['S4', 'S3', 'S2', 'S1']
4jr1	ACE-ASP-GLU-VAL-AKZ-0QE	6	C	[1, 2, 3, 4, 5, 6]	['A']	A143SER A144HIS A145GLY A184GLN A185ALA A186CYS A230TYR A231SER A232TRP A233ARG A234SER A235PRO A240TRP A86VAL A87ARG	3.4.22.60	3.40.50.1460	PF00656	['CASP_HUMAN', 'P55210']	C14.004	ACYS186, AGLU176, AGLY85, AGLY145, AHIS144	catalysis, spectator, spectator, spectator, reactant	65	ASP-GLU-VAL-AKZ	[2, 3, 4, 5]	['S4', 'S3', 'S2', 'S1']
3od5	ACE-VAL-GLU-ILE-ASA	5	C	[300, 301, 302, 303, 304]	['A']	A121HIS A122GLY A161GLN A163CYS A217TYR A218SER A219HIS A220ARG A221GLU A222THR A64ARG	3.4.22.59	3.40.50.1460	PF00656	['CASP_HUMAN', 'P55212']	C14.005	AARG164, ACYS163, AGLN161, AGLY153, AGLY122, AHIS121, APRO62	spectator, catalysis, catalysis, spectator, spectator, reactant, spectator	66	VAL-GLU-ILE-ASA	[301, 302, 303, 304]	['S4', 'S3', 'S2', 'S1']
3s70	ACE-VAL-GLU-ILE-ASA	5	B	[0, 1, 2, 3, 4]	['A']	A121HIS A122GLY A161GLN A163CYS A168HIS A217TYR A218SER A219HIS A220ARG A221GLU A222THR A63GLU A64ARG	3.4.22.59	3.40.50.1460	PF00656	['CASP_HUMAN', 'P55212']	C14.005	AARG164, ACYS163, AGLN161, AGLY153, AGLY122, AHIS121, APRO62	spectator, catalysis, catalysis, spectator, spectator, reactant, spectator	67	VAL-GLU-ILE-ASA	[1, 2, 3, 4]	['S4', 'S3', 'S2', 'S1']
1cp3	ACE-ASP-VAL-ALA-ASP-CF0	6	C	[989, 990, 991, 992, 993, 994]	['A']	A120SER A121HIS A122GLY A161GLN A163CYS A204TYR A205SER A206TRP A207ARG A208ASN A209SER A214TRP A248GLU A249SER A250PHE A64ARG	3.4.22.56	3.40.50.1460	PF00656	['CASP_HUMAN', 'P42574']	C14.003	AARG164, ACYS163, AGLY122, AGLY153, AHIS121, ATHR62	spectator, catalysis, spectator, spectator, reactant, spectator	71	ASP-VAL-ALA-ASP	[990, 991, 992, 993]	['S4', 'S3', 'S2', 'S1']
4prz	ACE-LEU-GLU-THR-1U8	5	B	[501, 502, 503, 504, 505]	['A']	A258ARG A260ARG A316SER A317HIS A318GLY A358GLN A359ALA A360CYS A411SER A412TYR A413ARG A415PRO A419THR A420TRP A455ASP	3.4.22.61	3.40.50.1460	PF00656	['CASP_HUMAN', 'Q14790']	C14.009	AARG258, ACYS360, AGLN361, AGLY318, AGLY350, AHIS317	spectator, catalysis, spectator, spectator, spectator, reactant	72	LEU-GLU-THR-1U8	[502, 503, 504, 505]	['S4', 'S3', 'S2', 'S1']
4pry	ACE-LEU-GLU-THR-ASA	5	B	[401, 402, 403, 404, 405]	['A']	A120SER A121HIS A122GLY A161GLN A163CYS A204TYR A205SER A206TRP A207ARG A208ASN A209SER A214TRP A249SER A250PHE A63SER A64ARG A65SER	3.4.22.56	3.40.50.1460	PF00656	['CASP_HUMAN', 'P42574']	C14.003	AARG164, ACYS163, AGLY122, AGLY153, AHIS121, ATHR62	spectator, catalysis, spectator, spectator, reactant, spectator	73	LEU-GLU-THR-ASA	[402, 403, 404, 405]	['S4', 'S3', 'S2', 'S1']
3h11	ALA-ILE-GLU-THR-ASA	5	C	[700, 701, 702, 703, 704]	['B']	B243ARG B244ASP B245ARG B302HIS B303GLY B343GLN B345CYS B396SER B397TYR B398ARG B400PRO B404THR B405TRP	3.4.22.61	3.40.50.1460	PF00656	['CASP_HUMAN', 'Q14790']	C14.009	BARG243, BCYS345, BGLN346, BGLY303, BGLY335, BHIS302	spectator, catalysis, spectator, spectator, spectator, reactant	74	ILE-GLU-THR-ASA	[701, 702, 703, 704]	['S4', 'S3', 'S2', 'S1']
2j32	ASP-GLU-VAL-ASP-0QE	5	B	[2, 3, 4, 5, 6]	['A']	A120SER A121HIS A122GLY A161GLN A163CYS A204TYR A205SER A206TRP A207ARG A208ASN A214TRP A249SER A250PHE A64ARG	3.4.22.56	3.40.50.1460	PF00656	['CASP_HUMAN', 'P42574']	C14.003	AARG164, ACYS163, AGLY153, AGLY122, AHIS121, ATHR62	spectator, catalysis, spectator, spectator, reactant, spectator	77	ASP-GLU-VAL-ASP	[2, 3, 4, 5]	['S4', 'S3', 'S2', 'S1']
1jxq	PHQ-GLU-VAL-ASP-CF0	5	E	[502, 503, 504, 505, 506]	['A']	A179ARG A237HIS A285CYS A290LYS A339SER A340TRP A341ARG A348TRP A382ILE A383TYR	3.4.22.62	3.40.50.1460	PF00656	['CASP_HUMAN', 'P55211']	C14.010	AARG177, ACYS285, AGLY238, AGLY275, AGLY286, AHIS237	spectator, catalysis, spectator, spectator, spectator, reactant	80	PHQ-GLU-VAL-ASP	[502, 503, 504, 505]	['S4', 'S3', 'S2', 'S1']
4hva	PHQ-VAL-GLU-ILE-4H0	5	C	[1, 2, 3, 4, 5]	['A']	A120SER A121HIS A122GLY A161GLN A162ALA A163CYS A217TYR A218SER A219HIS A220ARG A222THR A261VAL A263PHE A264CYS A265LYS A64ARG A65ARG	3.4.22.59	3.40.50.1460	PF00656	['CASP_HUMAN', 'P55212']	C14.005	AARG164, ACYS163, AGLY153, AGLY122, AHIS121, APRO62	spectator, catalysis, spectator, spectator, reactant, spectator	81	VAL-GLU-ILE-4H0	[2, 3, 4, 5]	['S4', 'S3', 'S2', 'S1']
2hbr	PHQ-VAL-ALA-ASP-CF0	5	C	[1, 2, 3, 4, 5]	['A', 'B']	A179ARG A236SER A237HIS A238GLY A283GLN A284ALA A285CYS B339SER B340TRP B341ARG B342HIS B343PRO B347SER B348VAL B383ARG	3.4.22.36	3.30.70.1470, 3.40.50.1460	PF00656	['CASP_HUMAN', 'P29466']	C14.001	AALA286, AASP275, ACYS285, AGLY238, AHIS237, APRO177, BGLU390	spectator, spectator, catalysis, spectator, reactant, spectator, spectator	90	PHQ-VAL-ALA-ASP	[1, 2, 3, 4]	['S4', 'S3', 'S2', 'S1']
3d6m	PHQ-VAL-ALA-ASP-CF0	5	C	[1, 2, 3, 4, 5]	['A', 'B']	A179ARG A236SER A237HIS A238GLY A283GLN A285CYS B339SER B340TRP B341ARG B342HIS B343PRO B383ARG	3.4.22.36	3.30.70.1470, 3.40.50.1460	PF00656	['CASP_HUMAN', 'P29466']	C14.001	AARG286, AASP275, ACYS285, AGLY238, AHIS237, APRO177, BGLU390	spectator, spectator, catalysis, spectator, reactant, spectator, spectator	95	PHQ-VAL-ALA-ASP	[1, 2, 3, 4]	['S4', 'S3', 'S2', 'S1']
1pau	ACE-ASP-GLU-VAL-ASJ	5	C	[501, 502, 503, 504, 505]	['A', 'B']	A179ARG A236SER A237HIS A283GLN A285CYS B338TYR B339SER B340TRP B341ARG B342ASN B343SER B381ASER B381BPHE	3.4.22.56	3.30.70.1470, 3.40.50.1460	PF00656	['CASP_HUMAN', 'P42574']	C14.003	AARG286, ACYS285, AGLY275, AGLY238, AHIS237, ATHR177	spectator, catalysis, spectator, spectator, reactant, spectator	97	ASP-GLU-VAL-ASJ	[502, 503, 504, 505]	['S4', 'S3', 'S2', 'S1']
2h5i	ACE-ASP-GLU-VAL-ASJ	5	C	[1, 2, 3, 4, 5]	['A', 'B']	A121HIS A122GLY A161GLN A163CYS A64ARG B204TYR B205SER B206TRP B207ARG B208ASN B209SER B214TRP B249SER B250PHE	3.4.22.56	3.30.70.1470, 3.40.50.1460	PF00656	['CASP_HUMAN', 'P42574']	C14.003	AARG164, ACYS163, AGLY153, AGLY122, AHIS121, ATHR62	spectator, catalysis, spectator, spectator, reactant, spectator	98	ASP-GLU-VAL-ASJ	[2, 3, 4, 5]	['S4', 'S3', 'S2', 'S1']
4dcj	ACE-ASP-GLU-VAL-ASJ	5	C	[501, 502, 503, 504, 505]	['A', 'B']	A120SER A121HIS A122GLY A161GLN A163CYS A61MET A63SER A64ARG B204TYR B205SER B206TRP B207ARG B208ASN B209SER B214TRP B249SER B250PHE	3.4.22.56	3.30.70.1470, 3.40.50.1460	PF00656	['CASP_HUMAN', 'P42574']	C14.003	AARG164, ACYS163, AGLY153, AGLY122, AHIS121, ATHR62	spectator, catalysis, spectator, spectator, reactant, spectator	99	ASP-GLU-VAL-ASJ	[502, 503, 504, 505]	['S4', 'S3', 'S2', 'S1']
4dco	ACE-ASP-GLU-VAL-ASJ	5	C	[501, 502, 503, 504, 505]	['A', 'B']	A121HIS A122GLY A161GLN A162ALA A163CYS A61MET A63SER A64ARG B204TYR B205SER B206TRP B207ARG B208ASN B209SER B214TRP B248GLU B249SER B250PHE	3.4.22.56	3.30.70.1470, 3.40.50.1460	PF00656	['CASP_HUMAN', 'P42574']	C14.003	AARG164, ACYS163, AGLY153, AGLY122, AHIS121, ATHR62	spectator, catalysis, spectator, spectator, reactant, spectator	100	ASP-GLU-VAL-ASJ	[502, 503, 504, 505]	['S4', 'S3', 'S2', 'S1']
4dcp	ACE-ASP-GLU-VAL-ASJ	5	C	[501, 502, 503, 504, 505]	['A', 'B']	A121HIS A122GLY A161GLN A163CYS A63SER A64ARG B204TYR B205SER B206TRP B207ARG B208ASN B209SER B214TRP B248GLU B249SER B250PHE B256PHE	3.4.22.56	3.30.70.1470, 3.40.50.1460	PF00656	['CASP_HUMAN', 'P42574']	C14.003	AARG164, ACYS163, AGLY153, AGLY122, AHIS121, ATHR62	spectator, catalysis, spectator, spectator, reactant, spectator	101	ASP-GLU-VAL-ASJ	[502, 503, 504, 505]	['S4', 'S3', 'S2', 'S1']
4zvr	ACE-ASP-GLU-VAL-ASJ	5	E	[701, 702, 703, 704, 705]	['A', 'B']	A143SER A144HIS A145GLY A184GLN A186CYS A87ARG B230VAL B231SER B232TYR B233ARG B234VAL B235PRO B240TRP B275SER B276ASP B282PHE	3.4.22.60	3.30.70.1470, 3.40.50.1460	PF00656	['CASP_HUMAN', 'P55210']	C14.004	ACYS186, AGLU176, AGLY145, AGLY85, AHIS144	catalysis, spectator, spectator, spectator, reactant	102	ASP-GLU-VAL-ASJ	[702, 703, 704, 705]	['S4', 'S3', 'S2', 'S1']
4zvs	ACE-ASP-GLU-VAL-ASJ	5	E	[0, 1, 2, 3, 4]	['A', 'B']	A143SER A144HIS A145GLY A184GLN A186CYS A86VAL A87ARG B231SER B232MET B233ARG B234ASN B235PRO B275SER B276GLN B282PHE	3.4.22.60	3.30.70.1470, 3.40.50.1460	PF00656	['CASP_HUMAN', 'P55210']	C14.004	ACYS186, AGLU176, AGLY145, AGLY85, AHIS144	catalysis, spectator, spectator, spectator, reactant	103	ASP-GLU-VAL-ASJ	[1, 2, 3, 4]	['S4', 'S3', 'S2', 'S1']
3p4u	ACE-VAL-GLU-ILE-ASJ	5	E	[701, 702, 703, 704, 705]	['A', 'B']	A121HIS A122GLY A161GLN A163CYS A168HIS A64ARG A65ARG B217TYR B218SER B219HIS B220ARG B221GLU B222THR B264CAS	3.4.22.59	3.30.70.1470, 3.40.50.1460	PF00656	['CASP_HUMAN', 'P55212']	C14.005	AARG164, ACYS163, AGLY122, AGLY153, AHIS121, APRO62	spectator, catalysis, spectator, spectator, reactant, spectator	110	VAL-GLU-ILE-ASJ	[702, 703, 704, 705]	['S4', 'S3', 'S2', 'S1']
4zvo	ACE-VAL-GLU-ILE-ASJ	5	E	[0, 1, 2, 3, 4]	['A', 'B']	A143SER A144HIS A145GLY A184GLN A185ALA A186CYS A86VAL A87ARG B230VAL B231SER B232TYR B233ARG B235PRO B279ASP B282PHE	3.4.22.60	3.30.70.1470, 3.40.50.1460	PF00656	['CASP_HUMAN', 'P55210']	C14.004	ACYS186, AGLU176, AGLY145, AGLY85, AHIS144	catalysis, spectator, spectator, spectator, reactant	111	VAL-GLU-ILE-ASJ	[1, 2, 3, 4]	['S4', 'S3', 'S2', 'S1']
4zvt	ACE-VAL-GLU-ILE-ASJ	5	E	[0, 1, 2, 3, 4]	['A', 'B']	A143SER A144HIS A145GLY A184GLN A186CYS A86VAL A87ARG B230ALA B231SER B232MET B233ARG B235PRO B276GLN B282PHE	3.4.22.60	3.30.70.1470, 3.40.50.1460	PF00656	['CASP_HUMAN', 'P55210']	C14.004	ACYS186, AGLU176, AGLY145, AGLY85, AHIS144	catalysis, spectator, spectator, spectator, reactant	112	VAL-GLU-ILE-ASJ	[1, 2, 3, 4]	['S4', 'S3', 'S2', 'S1']
4zvu	ACE-VAL-GLU-ILE-ASJ	5	E	[0, 1, 2, 3, 4]	['C', 'D']	C387ARG C443SER C444HIS C445GLY C484GLN C486CYS D530TYR D531SER D532TRP D533ARG D535PRO D576GLN	3.4.22.60	3.30.70.1470, 3.40.50.1460	PF00656	['CASP_HUMAN', 'P55210']	C14.004	CCYS486, CGLU476, CGLY445, CGLY385, CHIS444	catalysis, spectator, spectator, spectator, reactant	113	VAL-GLU-ILE-ASJ	[1, 2, 3, 4]	['S4', 'S3', 'S2', 'S1']
2h5j	ACE-ASP-MET-GLN-ASJ	5	E	[1, 2, 3, 4, 5]	['A', 'B']	A120SER A121HIS A122GLY A161GLN A163CYS A64ARG B204TYR B205SER B206TRP B207ARG B208ASN B209SER B214TRP B248GLU B249SER B250PHE B256PHE	3.4.22.56	3.30.70.1470, 3.40.50.1460	PF00656	['CASP_HUMAN', 'P42574']	C14.003	AARG164, ACYS163, AGLY153, AGLY122, AHIS121, ATHR62	spectator, catalysis, spectator, spectator, reactant, spectator	114	ASP-MET-GLN-ASJ	[2, 3, 4, 5]	['S4', 'S3', 'S2', 'S1']
2ql5	ACE-ASP-MET-GLN-ASJ	5	E	[701, 702, 703, 704, 705]	['A', 'B']	A143SER A144HIS A145GLY A184GLN A186CYS A87ARG B230TYR B231SER B232TRP B233ARG B234SER B235PRO B275SER B276GLN B282PHE	3.4.22.60	3.30.70.1470, 3.40.50.1460	PF00656	['CASP_HUMAN', 'P55210']	C14.004	ACYS186, AGLU176, AGLY145, AGLY85, AHIS144	catalysis, spectator, spectator, spectator, reactant	115	ASP-MET-GLN-ASJ	[702, 703, 704, 705]	['S4', 'S3', 'S2', 'S1']
3r7b	ACE-ASP-VAL-ALA-ASA	5	F	[402, 403, 404, 405, 406]	['C', 'D']	C219ARG C277HIS C278GLY C318GLN C320CYS D375ALA D376ALA D377MET D378ARG D379ASN D380THR D385TRP D419GLY D420TYR D421ALA D426PHE	3.4.22.55	3.30.70.1470, 3.40.50.1460	PF00656	['CASP_HUMAN', 'P42575']	C14.006	CARG321, CASN310, CCYS320, CGLU217, CGLY278, CHIS277	spectator, spectator, catalysis, spectator, spectator, reactant	116	ASP-VAL-ALA-ASA	[403, 404, 405, 406]	['S4', 'S3', 'S2', 'S1']
3r7n	ACE-ASP-VAL-ALA-ASA	5	F	[402, 403, 404, 405, 406]	['C', 'D']	C219ARG C277HIS C278GLY C318GLN C320CYS D376ALA D377MET D378ARG D379ASN D380THR D384SER D385TRP D419GLY D420TYR D421ALA D426PHE	3.4.22.55	3.30.70.1470, 3.40.50.1460	PF00656	['CASP_HUMAN', 'P42575']	C14.006	CARG321, CASN310, CCYS320, CGLU217, CGLY278, CHIS277	spectator, spectator, catalysis, spectator, spectator, reactant	117	ASP-VAL-ALA-ASA	[403, 404, 405, 406]	['S4', 'S3', 'S2', 'S1']
1pyo	ACE-LEU-ASP-GLU-SER-ASJ	6	E	[401, 402, 403, 404, 405, 406]	['A', 'B']	A112HIS A113GLY A153GLN A155CYS A54ARG B228ALA B229ALA B230MET B231ARG B232ASN B233THR B237SER B238TRP B272GLY B273TYR B274ALA B279PHE	3.4.22.55	3.30.70.1470, 3.40.50.1460	PF00656	['CASP_HUMAN', 'P42575']	C14.006	AARG156, AASN145, ACYS155, AGLU52, AGLY113, AHIS112	spectator, spectator, catalysis, spectator, spectator, reactant	118	ASP-GLU-SER-ASJ	[403, 404, 405, 406]	['S4', 'S3', 'S2', 'S1']
3edr	ACE-LEU-ASP-GLU-SER-ASJ	6	E	[701, 702, 703, 704, 705, 706]	['A', 'B']	A143SER A144HIS A145GLY A184GLN A186CYS A87ARG A88ASN B230TYR B231SER B232TRP B233ARG B234SER B235PRO B275SER B276GLN B277SER B278ASP	3.4.22.60	3.30.70.1470, 3.40.50.1460	PF00656	['CASP_HUMAN', 'P55210']	C14.004	ACYS186, AGLU176, AGLY145, AGLY85, AHIS144	catalysis, spectator, spectator, spectator, reactant	119	ASP-GLU-SER-ASJ	[703, 704, 705, 706]	['S4', 'S3', 'S2', 'S1']
2cjx	ASP-GLU-VAL-ASP-0QE	5	I	[902, 903, 904, 905, 906]	['A', 'B']	A121HIS A122GLY A161GLN A163CYS A64ARG B204TYR B205SER B206TRP B207ARG B208ASN B214TRP B248GLU B249SER B250PHE	3.4.22.56	3.30.70.1470, 3.40.50.1460	PF00656	['CASP_HUMAN', 'P42574']	C14.003	AARG164, ACYS163, AGLY153, AGLY122, AHIS121, ATHR62	spectator, catalysis, spectator, spectator, reactant, spectator	122	ASP-GLU-VAL-ASP	[902, 903, 904, 905]	['S4', 'S3', 'S2', 'S1']
5ic6	ASP-GLU-VAL-MKE	4	E	[1, 2, 3, 4]	['A', 'B']	A144HIS A145GLY A184GLN A186CYS A86VAL A87ARG B230TYR B231SER B232TRP B233ARG B234SER B235PRO B240TRP B275SER B276GLN	3.4.22.60	3.30.70.1470, 3.40.50.1460	PF00656	['CASP_HUMAN', 'P55210']	C14.004	ACYS186, AGLU176, AGLY145, AGLY85, AHIS144	catalysis, spectator, spectator, spectator, reactant	125	ASP-GLU-VAL-MKE	[1, 2, 3, 4]	['S4', 'S3', 'S2', 'S1']
2c1e	PHQ-ASP-GLU-VAL-AA1	5	C	[1, 2, 3, 4, 5]	['A', 'B']	A120SER A121HIS A122GLY A161GLN A162ALA A163CYS A61MET A63SER A64ARG A65SER B204TYR B205SER B206TRP B207ARG B208ASN B209SER B214TRP B249SER B250PHE B252PHE	3.4.22.56	3.30.70.1470, 3.40.50.1460	PF00656	['CASP_HUMAN', 'P42574']	C14.003	AARG164, ACYS163, AGLY153, AGLY122, AHIS121, ATHR62	spectator, catalysis, spectator, spectator, reactant, spectator	126	ASP-GLU-VAL-AA1	[2, 3, 4, 5]	['S4', 'S3', 'S2', 'S1']
2c2k	PHQ-ASP-GLU-VAL-AA1	5	C	[1, 2, 3, 4, 5]	['A', 'B']	A120SER A121HIS A122GLY A161GLN A162ALA A163CYS A61MET A63SER A64ARG A65SER B204TYR B205SER B206TRP B207ARG B208ASN B209SER B214TRP B249SER B250PHE B252PHE	3.4.22.56	3.30.70.1470, 3.40.50.1460	PF00656	['CASP_HUMAN', 'P42574']	C14.003	AARG164, ACYS163, AGLY153, AGLY122, AHIS121, ATHR62	spectator, catalysis, spectator, spectator, reactant, spectator	127	ASP-GLU-VAL-AA1	[2, 3, 4, 5]	['S4', 'S3', 'S2', 'S1']
2ql9	ACE-ASP-GLN-MET-ASJ	5	E	[701, 702, 703, 704, 705]	['A', 'B']	A143SER A144HIS A145GLY A184GLN A186CYS A86VAL A87ARG B230TYR B231SER B232TRP B233ARG B234SER B235PRO B240TRP B275SER B276GLN B282PHE	3.4.22.60	3.30.70.1470, 3.40.50.1460	PF00656	['CASP_HUMAN', 'P55210']	C14.004	ACYS186, AGLU176, AGLY145, AGLY85, AHIS144	catalysis, spectator, spectator, spectator, reactant	130	ASP-GLN-MET-ASJ	[702, 703, 704, 705]	['S4', 'S3', 'S2', 'S1']
1rhk	ACE-ASP-GLU-VAL-FPR	5	C	[501, 502, 503, 504, 505]	['A', 'B']	A179ARG A237HIS A238GLY A239GLU A283GLN A285CYS B339SER B340TRP B341ARG B342ASN B343SER B381ASER B381BPHE	3.4.22.56	3.30.70.1470, 3.40.50.1460	PF00656	['CASP_HUMAN', 'P42574']	C14.003	AARG286, ACYS285, AGLY275, AGLY238, AHIS237, ATHR177	spectator, catalysis, spectator, spectator, reactant, spectator	132	ASP-GLU-VAL-FPR	[502, 503, 504, 505]	['S4', 'S3', 'S2', 'S1']
2ql7	ACE-ILE-GLU-PRO-ASJ	5	E	[701, 702, 703, 704, 705]	['A', 'B']	A143SER A144HIS A145GLY A184GLN A186CYS A86VAL A87ARG B230TYR B231SER B232TRP B233ARG B235PRO B240TRP B275SER B276GLN B282PHE	3.4.22.60	3.30.70.1470, 3.40.50.1460	PF00656	['CASP_HUMAN', 'P55210']	C14.004	ACYS186, AGLU176, AGLY145, AGLY85, AHIS144	catalysis, spectator, spectator, spectator, reactant	134	ILE-GLU-PRO-ASJ	[702, 703, 704, 705]	['S4', 'S3', 'S2', 'S1']
3gjt	ACE-ILE-GLU-PRO-ASP	5	E	[1, 2, 3, 4, 5]	['A', 'B']	A121HIS A122GLY A161GLN A162ALA A163CYS A63SER A64ARG A65SER B204TYR B205SER B206TRP B207ARG B209SER B250PHE	3.4.22.56	3.30.70.1470, 3.40.50.1460	PF00656	['CASP_HUMAN', 'P42574']	C14.003	AARG164, ACYS163, AGLY153, AGLY122, AHIS121, ATHR62	spectator, catalysis, spectator, spectator, reactant, spectator	135	ILE-GLU-PRO-ASP	[2, 3, 4, 5]	['S4', 'S3', 'S2', 'S1']
2qlj	ACE-TRP-GLU-HIS-ASJ	5	E	[701, 702, 703, 704, 705]	['A', 'B']	A143SER A144HIS A145GLY A184GLN A185ALA A186CYS A87ARG B230TYR B231SER B232TRP B233ARG B240TRP B276GLN	3.4.22.60	3.30.70.1470, 3.40.50.1460	PF00656	['CASP_HUMAN', 'P55210']	C14.004	ACYS186, AGLU176, AGLY145, AGLY85, AHIS144	catalysis, spectator, spectator, spectator, reactant	139	TRP-GLU-HIS-ASJ	[702, 703, 704, 705]	['S4', 'S3', 'S2', 'S1']
3gjq	ACE-TRP-GLU-HIS-ASP	5	E	[1, 2, 3, 4, 5]	['A', 'B']	A121HIS A122GLY A161GLN A163CYS A63SER A64ARG A65SER B204TYR B205SER B206TRP B207ARG B209SER B214TRP B249SER B250PHE B256PHE	3.4.22.56	3.30.70.1470, 3.40.50.1460	PF00656	['CASP_HUMAN', 'P42574']	C14.003	AARG164, ACYS163, AGLY153, AGLY122, AHIS121, ATHR62	spectator, catalysis, spectator, spectator, reactant, spectator	140	TRP-GLU-HIS-ASP	[2, 3, 4, 5]	['S4', 'S3', 'S2', 'S1']
3ibc	ACE-TYR-VAL-ALA-ASP	5	E	[701, 702, 703, 704, 705]	['A', 'B']	A143SER A144HIS A145GLY A184GLN A185ALA A186CYS A87ARG B230TYR B231SER B232TRP B233ARG B235PRO B237ARG B240TRP B274GLU B275SER B276GLN	3.4.22.60	3.30.70.1470, 3.40.50.1460	PF00656	['CASP_HUMAN', 'P55210']	C14.004	ACYS186, AGLU176, AGLY145, AGLY85, AHIS144	catalysis, spectator, spectator, spectator, reactant	143	TYR-VAL-ALA-ASP	[702, 703, 704, 705]	['S4', 'S3', 'S2', 'S1']
4zvq	ACE-VAL-GLU-ILE-ASA	5	E	[0, 1, 2, 3, 4]	['A', 'B']	A143SER A144HIS A145GLY A184GLN A186CYS A86VAL A87ARG B230VAL B231SER B232MET B233ARG B235PRO B275SER B276CYS B282PHE	3.4.22.60	3.30.70.1470, 3.40.50.1460	PF00656	['CASP_HUMAN', 'P55210']	C14.004	ACYS186, AGLU176, AGLY145, AGLY85, AHIS144	catalysis, spectator, spectator, spectator, reactant	146	VAL-GLU-ILE-ASA	[1, 2, 3, 4]	['S4', 'S3', 'S2', 'S1']
2cjy	PHQ-ASP-GLU-VAL-ASP-0QE	6	I	[901, 902, 903, 904, 905, 906]	['A', 'B']	A120SER A121HIS A122GLY A161GLN A163CYS A64ARG B204TYR B205SER B206TRP B207ARG B208ASN B209SER B214TRP B249SER B250PHE	3.4.22.56	3.30.70.1470, 3.40.50.1460	PF00656	['CASP_HUMAN', 'P42574']	C14.003	AARG164, ACYS163, AGLY153, AGLY122, AHIS121, ATHR62	spectator, catalysis, spectator, spectator, reactant, spectator	149	ASP-GLU-VAL-ASP	[902, 903, 904, 905]	['S4', 'S3', 'S2', 'S1']
2c2o	PHQ-ASP-GLU-VAL-MX3	5	C	[1, 2, 3, 4, 5]	['A', 'B']	A120SER A121HIS A122GLY A123GLU A128PHE A161GLN A162ALA A163CYS A166THR A64ARG A65SER B204TYR B205SER B206TRP B207ARG B208ASN B209SER B214TRP B249SER B250PHE B256PHE	3.4.22.56	3.30.70.1470, 3.40.50.1460	PF00656	['CASP_HUMAN', 'P42574']	C14.003	AARG164, ACYS163, AGLY153, AGLY122, AHIS121, ATHR62	spectator, catalysis, spectator, spectator, reactant, spectator	150	ASP-GLU-VAL-MX3	[2, 3, 4, 5]	['S4', 'S3', 'S2', 'S1']
2c2m	PHQ-ASP-GLU-VAL-MX4	5	C	[1, 2, 3, 4, 5]	['A', 'B']	A120SER A121HIS A122GLY A161GLN A162ALA A163CYS A63SER A64ARG A65SER B204TYR B205SER B206TRP B207ARG B208ASN B209SER B214TRP B249SER B250PHE B252PHE	3.4.22.56	3.30.70.1470, 3.40.50.1460	PF00656	['CASP_HUMAN', 'P42574']	C14.003	AARG164, ACYS163, AGLY153, AGLY122, AHIS121, ATHR62	spectator, catalysis, spectator, spectator, reactant, spectator	151	ASP-GLU-VAL-MX4	[2, 3, 4, 5]	['S4', 'S3', 'S2', 'S1']
2cdr	PHQ-ASP-GLU-VAL-MY1	5	I	[901, 902, 903, 904, 905]	['A', 'B']	A120SER A121HIS A122GLY A123GLU A128PHE A161GLN A162ALA A163CYS A165GLY A166THR A61MET A64ARG A65SER B204TYR B205SER B206TRP B207ARG B208ASN B209SER B214TRP B249SER B250PHE B252PHE B256PHE	3.4.22.56	3.30.70.1470, 3.40.50.1460	PF00656	['CASP_HUMAN', 'P42574']	C14.003	AARG164, ACYS163, AGLY153, AGLY122, AHIS121, ATHR62	spectator, catalysis, spectator, spectator, reactant, spectator	152	ASP-GLU-VAL-MY1	[902, 903, 904, 905]	['S4', 'S3', 'S2', 'S1']
2cnl	PHQ-ASP-GLU-VAL-MY3	5	I	[901, 902, 903, 904, 905]	['A', 'B']	A120SER A121HIS A122GLY A123GLU A161GLN A162ALA A163CYS A166THR A63SER A64ARG A65SER B204TYR B205SER B206TRP B207ARG B208ASN B209SER B214TRP B249SER B250PHE	3.4.22.56	3.30.70.1470, 3.40.50.1460	PF00656	['CASP_HUMAN', 'P42574']	C14.003	AARG164, ACYS163, AGLY153, AGLY122, AHIS121, ATHR62	spectator, catalysis, spectator, spectator, reactant, spectator	154	ASP-GLU-VAL-MY3	[902, 903, 904, 905]	['S4', 'S3', 'S2', 'S1']
2cnn	PHQ-ILE-GLU-THR-MY5	5	I	[901, 902, 903, 904, 905]	['A', 'B']	A120SER A121HIS A122GLY A161GLN A162ALA A163CYS A166THR A63SER A64ARG A65SER B204TYR B205SER B206TRP B207ARG B214TRP B250PHE B252PHE	3.4.22.56	3.30.70.1470, 3.40.50.1460	PF00656	['CASP_HUMAN', 'P42574']	C14.003	AARG164, ACYS163, AGLY153, AGLY122, AHIS121, ATHR62	spectator, catalysis, spectator, spectator, reactant, spectator	156	ILE-GLU-THR-MY5	[902, 903, 904, 905]	['S4', 'S3', 'S2', 'S1']
2c2z	PHQ-LEU-GLU-THR-MX5	5	C	[1, 2, 3, 4, 5]	['A', 'B']	A254LEU A257ILE A260ARG A316SER A317HIS A318GLY A324TYR A358GLN A359ALA A360CYS B411SER B412TYR B413ARG B414ASN B415PRO B416ALA B419THR B420TRP	3.4.22.61	3.30.70.1470, 3.40.50.1460	PF00656	['CASP_HUMAN', 'Q14790']	C14.009	AARG258, ACYS360, AGLN361, AGLY318, AGLY350, AHIS317	spectator, catalysis, spectator, spectator, spectator, reactant	157	LEU-GLU-THR-MX5	[2, 3, 4, 5]	['S4', 'S3', 'S2', 'S1']
