# Supplementary material for: An automated protocol for modelling peptide substrates to proteases
Source: BMC Bioinformatics. 2020 Dec 29;21:586. doi: 10.1186/s12859-020-03931-6 (PMC7771086; doi:10.1186/s12859-020-03931-6)
Supplement: Supplementary file 4 — Additional file 4: List of annotated aspartic proteases. [file 12859_2020_3931_MOESM4_ESM.xlsx]

## Sheet: Aspartic_Prot
PDB	Ligand	Ligand_size	Ligand_chain	Ligand_residues_number	Protein_chains	Protein_residues	EC_number	CATH_domains	Pfam_domains	Uniprot	MEROPS	Cluster	Catalytic_residues	Catalytic_roles	Pocket_residues	Truncated_ligand	Truncated_numbering	Truncated_pocket_names
7hvp	ACE-SER-LEU-ASN-JG3-ILE-VME	7	C	[0, 1, 2, 3, 4, 5, 6]	['A', 'B']	A25ASP A27GLY A28ALA A29ASP A30ASP A46MET A47ILE A48GLY A49GLY A50ILE A81PRO A8ARG B25ASP B27GLY B28ALA B29ASP B30ASP B47ILE B48GLY B49GLY B50ILE B81PRO B82VAL B84ILE B8ARG	2.7.7.49, 2.7.7.7, 3.1.13.2, 3.1.26.13, 3.4.23.16	2.40.70.10	PF00077	['P03369', 'POL_HVA']	not_in_merops	9	AASP25, AGLY27, ATHR26, BASP25, BGLY27, BTHR26	reactant, interaction, spectator, reactant, interaction, spectator	[['ARG8'], ['ALA28', 'ARG8', 'ASP29', 'GLY48'], ['ALA28', 'GLY48', 'GLY49', 'ILE50', 'ILE84', 'VAL32'], ['ASP25', 'GLY27', 'ILE84', 'LEU23', 'PRO81', 'VAL82'], ['GLY49', 'ILE50', 'PRO81', 'THR80', 'VAL82'], ['ALA28', 'ASP29', 'ASP30', 'GLY27', 'GLY48', 'ILE47', 'ILE50'], ['ARG8', 'ASP29', 'GLY48', 'ILE47', 'PRO81'], ['ARG8', 'ARG87', 'ASP29', 'ASP30']]	LEU-ASN-JG3-ILE-VME	[2, 3, 4, 5, 6]	['S3', 'S2', 'S1', "S2'", "S3'"]
4obf	ARG-PRO-GLY-ASN-PHE-LEU-GLN-ASN-ARG-PRO	10	F	[1, 2, 3, 4, 5, 6, 7, 8, 9, 10]	['A', 'B']	A23LEU A25ASN A27GLY A28ALA A29ASP A32VAL A48GLY A49GLY A81PRO A82VAL A84ILE A8ARG B23LEU B25ASN B27GLY B28ALA B29ASP B30ASN B45LYS B46MET B47ILE B48GLY B49GLY B50ILE B81PRO B82VAL B87ARG B8ARG	2.7.7.49, 2.7.7.7, 3.1.13.2, 3.1.26.13, 3.4.23.16	2.40.70.10	PF00077	['P03369', 'POL_HVA']	not_in_merops	9	AASN25, AGLY27, ATHR26, BASN25, BGLY27, BTHR26	reactant, interaction, spectator, reactant, interaction, spectator	[['ARG8', 'GLY48', 'GLY49', 'PRO81'], ['ALA28', 'ARG8', 'ASP29', 'GLY27', 'GLY48'], ['ALA28', 'ASN25', 'GLY27', 'GLY48', 'GLY49', 'ILE50', 'ILE84', 'VAL32'], ['ARG8', 'ASN25', 'GLY27', 'GLY49', 'ILE84', 'LEU23', 'PRO81', 'VAL82'], ['ASN25', 'GLY27', 'GLY48', 'GLY49', 'ILE84', 'LEU23', 'PRO81', 'VAL82'], ['ALA28', 'ASN30', 'ASP29', 'GLY27', 'GLY48', 'ILE47'], ['ARG8', 'ASP29', 'GLY48', 'ILE47'], […	PRO-GLY-ASN-PHE-LEU-GLN-ASN-ARG	[2, 3, 4, 5, 6, 7, 8, 9]	['S4', 'S3', 'S2', 'S1', "S1'", "S2'", "S3'", "S4'"]
4obj	ARG-PRO-GLY-ASN-PHE-LEU-GLN-ASN-ARG-PRO	10	C	[1, 2, 3, 4, 5, 6, 7, 8, 9, 10]	['A', 'B']	A23LEU A25ASN A27GLY A28ALA A29ASP A30ASP A46MET A47ILE A48GLY A49GLY A50ILE A81PRO A82VAL A84ILE A87ARG A8ARG B23LEU B25ASN B27GLY B28ALA B29ASP B32VAL B48GLY B49GLY B81PRO B82VAL B84ILE B8ARG	2.7.7.49, 2.7.7.7, 3.1.13.2, 3.1.26.13, 3.4.23.16	2.40.70.10	PF00077	['P03369', 'POL_HVA']	not_in_merops	9	AASN25, AGLY27, ATHR26, BASN25, BGLY27, BTHR26	reactant, interaction, spectator, reactant, interaction, spectator	[['ARG8', 'PRO81'], ['ALA28', 'ARG8', 'ASP29', 'GLY27', 'GLY48'], ['ALA28', 'GLY27', 'GLY48', 'GLY49', 'ILE50', 'ILE84', 'VAL32'], ['ASN25', 'GLY27', 'ILE84', 'LEU23', 'PRO81', 'VAL82'], ['GLY27', 'GLY49', 'ILE50', 'PRO81', 'VAL82'], ['ALA28', 'ASP29', 'ASP30', 'GLY27', 'GLY48', 'ILE47'], ['ARG8', 'ASP29', 'GLY48', 'ILE47'], ['ARG87', 'ASP29', 'ASP30']]	GLY-ASN-PHE-LEU-GLN-ASN	[3, 4, 5, 6, 7, 8]	["S3'", "S2'", "S1'", 'S1', 'S2', 'S3']
1kjf	ARG-PRO-GLY-ASN-PHE-LEU-GLN-SER-ARG-PRO	10	P	[1, 2, 3, 4, 5, 6, 7, 8, 9, 10]	['A', 'B']	A25ASN A27GLY A28ALA A29ASP A32VAL A48GLY A49GLY A81PRO A82VAL A84ILE A8ARG B23LEU B25ASN B27GLY B28ALA B29ASP B30ASP B46MET B47ILE B48GLY B49GLY B50ILE B58GLN B74THR B76LEU B81PRO B82VAL B84ILE	2.7.7.49, 2.7.7.7, 3.1.13.2, 3.1.26.13, 3.4.23.16	2.40.70.10	PF00077	['P03369', 'POL_HVA']	not_in_merops	9	AASN25, AGLY27, ATHR26, BASN25, BGLY27, BTHR26	reactant, interaction, spectator, reactant, interaction, spectator	[['ARG8', 'GLY48', 'PRO81'], ['ALA28', 'ASP29', 'GLY27', 'GLY48'], ['ALA28', 'ASN25', 'GLY27', 'GLY48', 'GLY49', 'ILE50', 'ILE84', 'VAL32'], ['ARG8', 'ASN25', 'GLY27', 'ILE84', 'LEU23', 'PRO81', 'VAL82'], ['ASN25', 'GLY27', 'GLY49', 'ILE50', 'PRO81', 'VAL82'], ['ALA28', 'ASP29', 'ASP30', 'GLY27', 'GLY48', 'ILE47', 'ILE50', 'VAL32'], ['ARG8', 'ASP29', 'GLY48', 'ILE47'], ['ARG87', 'ASP29', 'ASP30']]	PRO-GLY-ASN-PHE-LEU-GLN-SER-ARG	[2, 3, 4, 5, 6, 7, 8, 9]	['S4', 'S3', 'S2', 'S1', "S1'", "S2'", "S3'", "S4'"]
4obg	ARG-PRO-GLY-ASN-PHE-LEU-GLN-SER-ARG-PRO	10	E	[1, 2, 3, 4, 5, 6, 7, 8, 9, 10]	['A', 'B']	A23LEU A25ASN A27GLY A28ALA A29ASP A32VAL A48GLY A49GLY A82VAL A84ILE A8ARG B23LEU B25ASN B27GLY B28ALA B29ASP B30ASN B45LYS B46MET B47ILE B48GLY B49GLY B50ILE B81PRO B82VAL B84ILE B87ARG B8ARG	2.7.7.49, 2.7.7.7, 3.1.13.2, 3.1.26.13, 3.4.23.16	2.40.70.10	PF00077	['P03369', 'POL_HVA']	not_in_merops	9	AASN25, AGLY27, ATHR26, BASN25, BGLY27, BTHR26	reactant, interaction, spectator, reactant, interaction, spectator	[['ARG8', 'GLY48', 'GLY49', 'PRO81'], ['ALA28', 'ARG8', 'ASP29', 'GLY27', 'GLY48'], ['ALA28', 'ASN25', 'GLY27', 'GLY48', 'GLY49', 'ILE50', 'ILE84', 'VAL32'], ['ARG8', 'ASN25', 'GLY27', 'ILE84', 'LEU23', 'PRO81', 'VAL82'], ['ASN25', 'GLY27', 'GLY48', 'GLY49', 'LEU23', 'PRO81', 'VAL82'], ['ALA28', 'ASN30', 'ASP29', 'GLY27', 'GLY48', 'ILE47'], ['ARG8', 'ASP29', 'GLY48', 'ILE47'], ['ARG8', 'ARG87', '…	PRO-GLY-ASN-PHE-LEU-GLN-SER-ARG	[2, 3, 4, 5, 6, 7, 8, 9]	['S4', 'S3', 'S2', 'S1', "S1'", "S2'", "S3'", "S4'"]
1b6j	ASN-RTY-PRO-ILE-VAL-NH2	6	C	[1, 2, 3, 4, 5, 6]	['A', 'B']	A25ASP A27GLY A28ALA A29ASP A30ASP A47ILE A48GLY A49GLY A50ILE A81PRO A82VAL A8ARG B108ARG B123LEU B125ASP B127GLY B128ALA B129ASP B147ILE B148GLY B149GLY B150ILE B181PRO B182VAL B184ILE	2.7.7.49, 2.7.7.7, 3.1.13.2, 3.1.26.13, 3.4.23.16	2.40.70.10	PF00077	['P03369', 'POL_HVA']	not_in_merops	9	AASP25, AGLY27, ATHR26, BASP125, BGLY127, BTHR126	reactant, interaction, spectator, reactant, interaction, spectator	[['ARG108', 'PRO181'], ['ALA28', 'ARG108', 'ASP29', 'GLY27', 'GLY48'], ['ALA28', 'GLY27', 'GLY48', 'GLY49', 'ILE150', 'ILE50', 'ILE84', 'VAL32'], ['ASP125', 'GLY27', 'ILE184', 'LEU123', 'PRO181', 'VAL182'], ['GLY127', 'GLY149', 'ILE150', 'ILE50', 'PRO81', 'THR80', 'VAL82'], ['ALA128', 'ASP129', 'ASP130', 'GLY127', 'GLY148', 'ILE147', 'VAL132'], ['ARG8', 'ASP129', 'GLY148', 'ILE147', 'PRO81'], ['A…	ASN-RTY-PRO-ILE-VAL	[1, 2, 3, 4, 5]	['S2', 'S1', "S1'", "S2'", "S3'"]
1cpi	ASN-RTY-PRO-ILE-VAL-NH2	6	C	[1, 2, 3, 4, 5, 6]	['A', 'B']	A25ASP A27GLY A28ALA A29ASP A30ASP A47ILE A48GLY A49GLY A50ILE A81PRO A82VAL A8ARG B23LEU B25ASP B27GLY B28ALA B29ASP B47ILE B48GLY B49GLY B50ILE B82VAL B84ILE B8ARG	2.7.7.49, 2.7.7.7, 3.1.13.2, 3.1.26.13, 3.4.23.16	2.40.70.10	PF00077	['P03369', 'POL_HVA']	not_in_merops	9	AASP25, AGLY27, ATHR26, BASP25, BGLY27, BTHR26	reactant, interaction, spectator, reactant, interaction, spectator	[['ARG8'], ['ALA28', 'ARG8', 'ASP29', 'GLY27', 'GLY48'], ['ALA28', 'GLY27', 'GLY48', 'GLY49', 'ILE50', 'ILE84', 'VAL32'], ['ARG8', 'ASP25', 'GLY27', 'ILE84', 'LEU23', 'PRO81', 'VAL82'], ['GLY27', 'GLY49', 'ILE50', 'PRO81', 'VAL82'], ['ALA28', 'ASP29', 'ASP30', 'GLY27', 'GLY48', 'ILE47', 'VAL32'], ['ARG8', 'ASP29', 'GLY48', 'ILE47', 'PRO81'], ['ARG8', 'ARG87', 'ASP29', 'ASP30']]	ASN-RTY-PRO-ILE-VAL	[1, 2, 3, 4, 5]	['S2', 'S1', "S1'", "S2'", "S3'"]
4ejd	IVA-VAL-VAL-STA-ALA-STA	6	C	[1, 2, 3, 4, 5, 6]	['A', 'B']	A25ASP A27GLY A28ALA A29ASP A30ASP A45LYS A47ILE A48GLY A49GLY A50ILE A84ILE A8ARG B25ASP B27GLY B28ALA B29ASP B30ASP B45LYS B47ILE B48GLY B49GLY B81PRO B82VAL B84ILE B8ARG	2.7.7.49, 2.7.7.7, 3.1.13.2, 3.1.26.13, 3.4.23.16	2.40.70.10	PF00077	['P12499', 'POL_HVZ']	not_in_merops	9	AASP25, AGLY27, ATHR26, BASP25, BGLY27, BTHR26	reactant, interaction, spectator, reactant, interaction, spectator	[['ARG8', 'ASP29', 'GLY48', 'PRO81'], ['ALA28', 'ARG8', 'ASP29', 'GLY27', 'GLY48'], ['ALA28', 'ASP25', 'GLY27', 'GLY48', 'GLY49', 'ILE50', 'ILE84', 'VAL32'], ['ASP25', 'GLY27', 'LEU23', 'PRO81', 'VAL82'], ['ASP25', 'GLY27', 'GLY49', 'ILE50', 'ILE84', 'LEU23', 'PRO81', 'VAL82'], ['ALA28', 'ASP29', 'ASP30', 'GLY27', 'GLY48', 'ILE47', 'ILE50'], ['ARG8', 'ASP29', 'ASP30', 'GLY48', 'ILE47'], ['ARG8', …	VAL-VAL-STA-ALA-STA	[2, 3, 4, 5, 6]	['S3', 'S2', 'S1', "S2'", "S3'"]
4ejk	IVA-VAL-VAL-STA-ALA-STA	6	N	[1, 2, 3, 4, 5, 6]	['A', 'B']	A25ASP A27GLY A28ALA A29ASP A30ASP A32VAL A47ILE A48GLY A49GLY A50ILE A81PRO A84ILE A8ARG B25ASP B27GLY B28ALA B29ASP B30ASP B45LYS B47ILE B48GLY B50ILE B81PRO B82VAL B84ILE B8ARG	2.7.7.49, 2.7.7.7, 3.1.13.2, 3.1.26.13, 3.4.23.16	2.40.70.10	PF00077	['P12499', 'POL_HVZ']	not_in_merops	9	AASP25, AGLY27, ATHR26, BASP25, BGLY27, BTHR26	reactant, interaction, spectator, reactant, interaction, spectator	[['ARG8', 'ASP29', 'GLY48', 'PRO81'], ['ALA28', 'ARG8', 'ASP29', 'ASP30', 'GLY27', 'GLY48'], ['ALA28', 'ASP25', 'GLY27', 'GLY48', 'GLY49', 'ILE47', 'ILE50', 'ILE84', 'VAL32'], ['ASP25', 'GLY27', 'LEU23', 'PRO81', 'VAL82'], ['ASP25', 'GLY27', 'GLY49', 'ILE50', 'ILE84', 'LEU23', 'PRO81', 'VAL82'], ['ALA28', 'ASP29', 'ASP30', 'GLY27', 'GLY48', 'ILE47', 'ILE50'], ['ARG8', 'ASP29', 'ASP30', 'GLY48', '…	VAL-VAL-STA-ALA-STA	[2, 3, 4, 5, 6]	['S3', 'S2', 'S1', "S2'", "S3'"]
1nh0	KI2-PHE-GLU-GLU-NH2	5	I	[1, 2, 3, 4, 5]	['A', 'B']	A25ASP A27GLY A28ALA A29ASP A30ASP A47ILE A48GLY A49GLY A81PRO A82VAL B23LEU B25ASP B27GLY B28ALA B30ASP B32VAL B47ILE B48GLY B49GLY B50ILE B81PRO B82VAL B84ILE B8ARG	2.7.7.49, 2.7.7.7, 3.1.13.2, 3.1.26.13, 3.4.23.16	2.40.70.10	PF00077	['P03367', 'POL_HVBR']	not_in_merops	9	AASP25, AGLY27, ATHR26, BASP25, BGLY27, BTHR26	reactant, interaction, spectator, reactant, interaction, spectator	[['ARG8', 'PRO81'], ['ALA28', 'ARG8', 'ASP29', 'GLY27', 'GLY48'], ['ALA28', 'ASP25', 'GLY27', 'GLY48', 'GLY49', 'ILE50', 'ILE84', 'VAL32'], ['ASP25', 'GLY27', 'ILE84', 'LEU23', 'PRO81', 'VAL82'], ['ASP25', 'GLY27', 'GLY49', 'ILE50', 'VAL82'], ['ALA28', 'ASP29', 'ASP30', 'GLY27', 'GLY48', 'ILE47', 'ILE50', 'VAL32'], ['ASP29', 'GLY48', 'ILE47'], ['ARG8', 'ARG87', 'ASP29', 'ASP30']]	KI2-PHE-GLU-GLU	[1, 2, 3, 4]	["S2'", 'S1', 'S2', 'S4']
1f7a	LYS-ALA-ARG-VAL-LEU-ALA-GLU-ALA-MET	9	P	[1, 2, 3, 4, 5, 6, 7, 8, 9]	['A', 'B']	A25ASN A27GLY A28ALA A29ASP A30ASP A32VAL A48GLY A49GLY A50ILE A84ILE A8ARG B25ASN B27GLY B28ALA B29ASP B30ASP B45LYS B46MET B47ILE B48GLY B49GLY B50ILE B8ARG	2.7.7.49, 2.7.7.7, 3.1.13.2, 3.1.26.13, 3.4.23.16	2.40.70.10	PF00077	['P03369', 'POL_HVA']	not_in_merops	9	AASN25, AGLY27, ATHR26, BASN25, BGLY27, BTHR26	reactant, interaction, spectator, reactant, interaction, spectator	[['ARG8', 'GLY48', 'PRO81'], ['ALA28', 'ARG8', 'ASP29', 'GLY27', 'GLY48'], ['ALA28', 'GLY27', 'GLY48', 'GLY49', 'ILE50', 'ILE84', 'VAL32'], ['ARG8', 'ASN25', 'GLY27', 'PRO81', 'VAL82'], ['ASN25', 'GLY27', 'GLY49', 'ILE50', 'PRO81', 'VAL82'], ['ALA28', 'ASP29', 'ASP30', 'GLY27', 'GLY48', 'ILE47', 'ILE50'], ['ARG8', 'ASP30', 'GLY48', 'ILE47'], ['ARG8', 'ARG87', 'ASP29', 'ASP30']]	ARG-VAL-LEU-ALA-GLU-ALA-MET	[3, 4, 5, 6, 7, 8, 9]	['S4', 'S2', 'S1', "S1'", "S2'", "S3'", "S4'"]
1mt8	ALA-ARG-VAL-LEU-ALA-GLU-ALA-MET	8	P	[2, 3, 4, 5, 6, 7, 8, 9]	['A', 'B']	A25ASN A27GLY A28ALA A29ASP A30ASP A32VAL A48GLY A49GLY A50ILE A84ILE A8ARG B23LEU B25ASN B27GLY B28ALA B29ASP B30ASP B47ILE B48GLY B49GLY B81PRO B82ALA B8ARG	2.7.7.49, 2.7.7.7, 3.1.13.2, 3.1.26.13, 3.4.23.16	2.40.70.10	PF00077	['P03369', 'POL_HVA']	not_in_merops	9	AASN25, AGLY27, ATHR26, BASN25, BGLY27, BTHR26	reactant, interaction, spectator, reactant, interaction, spectator	[['ARG8', 'PRO81'], ['ALA28', 'ARG8', 'ASP29', 'GLY27', 'GLY48'], ['GLY27', 'GLY48', 'GLY49', 'ILE50', 'ILE84', 'VAL32'], ['ALA82', 'ASN25', 'GLY27', 'LEU23', 'PRO81'], ['ASN25', 'GLY27', 'GLY49', 'ILE50', 'PRO81'], ['ALA28', 'ASP29', 'ASP30', 'GLY27', 'GLY48', 'ILE47', 'ILE50'], ['ARG8', 'ASP29', 'ASP30', 'GLY48', 'ILE47'], ['ARG8', 'ARG87', 'ASP29', 'ASP30']]	ARG-VAL-LEU-ALA-GLU-ALA-MET	[3, 4, 5, 6, 7, 8, 9]	['S4', 'S2', 'S1', "S1'", "S2'", "S3'", "S4'"]
2nxd	ALA-ASP-ILE-PHE-TYR-LEU-ASP-GLY	8	P	[2, 3, 4, 5, 6, 7, 8, 9]	['A', 'B']	A23LEU A25ASN A27GLY A28ALA A29ASP A30ASP A47ILE A48GLY A49GLY A81PRO A82VAL A84ILE A8ARG B23LEU B25ASN B27GLY B28ALA B29ASP B30ASP B32VAL B45LYS B47ILE B48GLY B49GLY B50ILE B81PRO B82VAL B84ILE B8ARG	2.7.7.49, 2.7.7.7, 3.1.13.2, 3.1.26.13, 3.4.23.16	2.40.70.10	PF00077	['P03369', 'POL_HVA']	not_in_merops	9	AASN25, AGLY27, ATHR26, BASN25, BGLY27, BTHR26	reactant, interaction, spectator, reactant, interaction, spectator	[['ARG8', 'PRO81'], ['ALA28', 'ARG8', 'ASP29', 'GLY27', 'GLY48'], ['ALA28', 'GLY27', 'GLY48', 'GLY49', 'ILE50', 'ILE84', 'VAL32'], ['ARG8', 'ASN25', 'GLY27', 'ILE84', 'LEU23', 'PRO81', 'VAL82'], ['ASN25', 'GLY27', 'GLY48', 'GLY49', 'ILE50', 'ILE84', 'PRO81', 'VAL82'], ['ALA28', 'ASP29', 'ASP30', 'GLY27', 'GLY48', 'ILE47', 'ILE50'], ['ARG8', 'ASP29', 'GLY48', 'ILE47', 'PRO81'], ['ARG87', 'ASP29', …	ASP-ILE-PHE-TYR-LEU-ASP-GLY	[3, 4, 5, 6, 7, 8, 9]	['S3', 'S2', 'S1', "S1'", "S2'", "S3'", "S4'"]
2nxm	ALA-GLN-THR-PHE-TYR-VAL-ASP-GLY	8	P	[2, 3, 4, 5, 6, 7, 8, 9]	['A', 'B']	A23LEU A25ASN A27GLY A28ALA A29ASP A30ASP A47ILE A48GLY A49GLY A53PHE A81PRO A82VAL A84ILE A8ARG B23LEU B25ASN B27GLY B28ALA B29ASP B30ASP B45LYS B47ILE B48GLY B49GLY B50ILE B82VAL B84ILE B8ARG	2.7.7.49, 2.7.7.7, 3.1.13.2, 3.1.26.13, 3.4.23.16	2.40.70.10	PF00077	['P03369', 'POL_HVA']	not_in_merops	9	AASN25, AGLY27, ATHR26, BASN25, BGLY27, BTHR26	reactant, interaction, spectator, reactant, interaction, spectator	[['ARG8', 'PRO81'], ['ALA28', 'ARG8', 'ASP29', 'GLY27', 'GLY48'], ['ALA28', 'GLY27', 'GLY48', 'GLY49', 'ILE50', 'ILE84', 'VAL32'], ['ARG8', 'ASN25', 'GLY27', 'ILE84', 'LEU23', 'PRO81', 'VAL82'], ['ASN25', 'GLY27', 'GLY48', 'GLY49', 'ILE50', 'ILE84', 'PRO81'], ['ALA28', 'ASP29', 'ASP30', 'GLY27', 'GLY48', 'ILE47', 'VAL32'], ['ARG8', 'ASP29', 'GLY48', 'ILE47', 'PRO81'], ['ARG87', 'ASP29', 'ASP30']]	GLN-THR-PHE-TYR-VAL-ASP-GLY	[3, 4, 5, 6, 7, 8, 9]	['S4', 'S2', 'S1', "S1'", "S2'", "S3'", "S4'"]
1kjg	ALA-GLU-THR-PHE-TYR-VAL-ASP-GLY-ALA	9	P	[2, 3, 4, 5, 6, 7, 8, 9, 10]	['A', 'B']	A23LEU A27GLY A28ALA A29ASP A30ASP A47ILE A48GLY A49GLY A50ILE A81PRO A82VAL A84ILE A8ARG B23LEU B25ASN B27GLY B28ALA B29ASP B30ASP B45LYS B46MET B47ILE B48GLY B49GLY B50ILE B81PRO B82VAL B8ARG	2.7.7.49, 2.7.7.7, 3.1.13.2, 3.1.26.13, 3.4.23.16	2.40.70.10	PF00077	['P03369', 'POL_HVA']	not_in_merops	9	AASN25, AGLY27, ATHR26, BASN25, BGLY27, BTHR26	reactant, interaction, spectator, reactant, interaction, spectator	[['ARG8', 'PRO81'], ['ALA28', 'ARG8', 'ASP29', 'GLY27', 'GLY48'], ['ALA28', 'GLY27', 'GLY48', 'GLY49', 'ILE50', 'ILE84', 'VAL32'], ['ARG8', 'ASN25', 'GLY27', 'ILE50', 'ILE84', 'LEU23', 'PRO81', 'VAL82'], ['ASN25', 'GLY27', 'GLY49', 'ILE50', 'ILE84', 'PRO81', 'VAL82'], ['ALA28', 'ASP29', 'ASP30', 'GLY27', 'GLY48', 'ILE47', 'VAL32'], ['ARG8', 'ASP29', 'GLY48', 'ILE47'], ['ARG87', 'ASP29', 'ASP30']]	GLU-THR-PHE-TYR-VAL-ASP-GLY	[3, 4, 5, 6, 7, 8, 9]	['S4', 'S2', 'S1', "S1'", "S2'", "S3'", "S4'"]
2nxl	ALA-GLU-VAL-PHE-TYR-VAL-ASP-GLY-ALA	9	P	[2, 3, 4, 5, 6, 7, 8, 9, 10]	['A', 'B']	A23LEU A25ASN A27GLY A28ALA A29ASP A30ASP A32VAL A47ILE A48GLY A49GLY A50ILE A81PRO A82VAL A84ILE A8ARG B23LEU B25ASN B27GLY B28ALA B29ASP B30ASP B45LYS B46MET B47ILE B48GLY B49GLY B50ILE B53PHE B81PRO B82VAL B84ILE B8ARG	2.7.7.49, 2.7.7.7, 3.1.13.2, 3.1.26.13, 3.4.23.16	2.40.70.10	PF00077	['P03369', 'POL_HVA']	not_in_merops	9	AASN25, AGLY27, ATHR26, BASN25, BGLY27, BTHR26	reactant, interaction, spectator, reactant, interaction, spectator	[['ARG8', 'GLY48', 'PRO81'], ['ALA28', 'ARG8', 'ASP29', 'GLY27', 'GLY48'], ['ALA28', 'GLY27', 'GLY48', 'GLY49', 'ILE50', 'ILE84', 'VAL32'], ['ARG8', 'ASN25', 'GLY27', 'ILE84', 'LEU23', 'PRO81', 'VAL82'], ['ASN25', 'GLY27', 'GLY48', 'GLY49', 'ILE50', 'ILE84', 'LEU23', 'PRO81', 'VAL82'], ['ALA28', 'ASP29', 'ASP30', 'GLY27', 'GLY48', 'ILE47', 'VAL32'], ['ARG8', 'ASP29', 'GLY48', 'ILE47'], ['ARG87', …	GLU-VAL-PHE-TYR-VAL-ASP-GLY	[3, 4, 5, 6, 7, 8, 9]	['S4', 'S2', 'S1', "S1'", "S2'", "S3'", "S4'"]
1ztz	ALA-GLY-ALA-ALA	4	P	[1, 2, 3, 4]	['B', 'A']	A25ASP A27GLY B25ASP B27GLY B28ALA B29ASP B30ASP	2.7.7.49, 2.7.7.7, 3.1.13.2, 3.1.26.13, 3.4.23.16	2.40.70.10	PF00077	['P03367', 'POL_HVBR']	not_in_merops	9	BASP25, BGLY27, BTHR26, AASP25, AGLY27, ATHR26	reactant, interaction, spectator, reactant, interaction, spectator	[[], ['ASP29', 'GLY27'], ['GLY27'], ['ASP25', 'GLY27', 'LEU23', 'VAL82'], ['GLY27'], ['ALA28', 'ASP29', 'ASP30', 'GLY27'], ['ARG8'], ['ARG8', 'ARG87', 'ASP29', 'ASP30']]	ALA-GLY-ALA-ALA	[1, 2, 3, 4]	['S1', "S1'", "S2'", "S3'"]
2fns	ARG-GLN-ALA-ASN-PHE-LEU-GLY	7	P	[2, 3, 4, 5, 6, 7, 8]	['A', 'B']	A25ASN A27GLY A28ALA A29ASP A30ASP A47ILE A48GLY A49GLY A50ILE A81PRO A82VAL B23LEU B25ASN B27GLY B28ALA B29ASP B30ASP B32VAL B81PRO B84ILE B8ARG	2.7.7.49, 2.7.7.7, 3.1.13.2, 3.1.26.13, 3.4.23.16	2.40.70.10	PF00077	['P03369', 'POL_HVA']	not_in_merops	9	AASN25, AGLY27, ATHR26, BASN25, BGLY27, BTHR26	reactant, interaction, spectator, reactant, interaction, spectator	[['ARG8', 'GLY48', 'PHE53', 'PRO81'], ['ALA28', 'ARG8', 'ASP29', 'GLY27', 'GLY48'], ['GLY48', 'GLY49', 'ILE84', 'VAL32'], ['ASN25', 'GLY27', 'GLY49', 'ILE84', 'LEU23', 'PRO81', 'VAL82'], ['GLY27', 'ILE50', 'PRO81', 'VAL82'], ['ALA28', 'ASP29', 'ASP30', 'GLY27', 'ILE47', 'VAL32'], ['ARG8', 'ASP29', 'ASP30', 'GLY48', 'ILE47'], ['ARG87', 'ASP29', 'ASP30']]	GLN-ALA-ASN-PHE-LEU-GLY	[3, 4, 5, 6, 7, 8]	['S3', 'S2', 'S1', "S1'", "S2'", "S3'"]
1tsu	ARG-GLN-ALA-ASN-PHE-LEU-GLY-LYS	8	P	[2, 3, 4, 5, 6, 7, 8, 9]	['A', 'B']	A23LEU A25ASN A27GLY A28ALA A29ASP A30ASP A47ILE A48GLY A49GLY A50ILE A81PRO A82VAL A84ILE A8ARG B25ASN B27GLY B28ALA B29ASP B30ASP B46MET B47ILE B48GLY B49GLY B50ILE B81PRO B84ILE	2.7.7.49, 2.7.7.7, 3.1.13.2, 3.1.26.13, 3.4.23.16	2.40.70.10	PF00077	['P03369', 'POL_HVA']	not_in_merops	9	AASN25, AGLY27, ATHR26, BASN25, BGLY27, BTHR26	reactant, interaction, spectator, reactant, interaction, spectator	[['GLY48', 'PRO81'], ['ALA28', 'ASP29', 'GLY27', 'GLY48'], ['ALA28', 'ASN25', 'GLY48', 'GLY49', 'ILE84', 'VAL32'], ['ASN25', 'GLY27', 'ILE84', 'LEU23', 'PRO81', 'VAL82'], ['ASN25', 'GLY27', 'GLY49', 'ILE50', 'ILE84', 'PRO81'], ['ALA28', 'ASP29', 'ASP30', 'GLY27', 'GLY48', 'ILE47'], ['ARG8', 'ASP29', 'GLY48', 'ILE47'], ['ARG87', 'ASP29', 'ASP30']]	GLN-ALA-ASN-PHE-LEU-GLY-LYS	[3, 4, 5, 6, 7, 8, 9]	['S3', 'S2', 'S1', "S1'", "S2'", "S3'", "S4'"]
1tsq	ARG-GLN-VAL-ASN-PHE-LEU-GLY-LYS-ILE-ASN	10	P	[2, 3, 4, 5, 6, 7, 8, 9, 10, 11]	['A', 'B']	A23LEU A25ASN A27GLY A28ALA A29ASP A30ASP A32VAL A45LYS A47ILE A48GLY A49GLY A50ILE A81PRO A84ILE A8ARG B25ASN B27GLY B28ALA B29ASP B30ASP B32VAL B45LYS B46MET B47ILE B48GLY B49GLY B50ILE B81PRO B8ARG	2.7.7.49, 2.7.7.7, 3.1.13.2, 3.1.26.13, 3.4.23.16	2.40.70.10	PF00077	['P03369', 'POL_HVA']	not_in_merops	9	AASN25, AGLY27, ATHR26, BASN25, BGLY27, BTHR26	reactant, interaction, spectator, reactant, interaction, spectator	[['ARG8', 'PRO81'], ['ALA28', 'ARG8', 'ASP29', 'GLY27', 'GLY48'], ['ALA28', 'GLY27', 'GLY48', 'GLY49', 'ILE50', 'VAL32'], ['ASN25', 'GLY27', 'ILE84', 'LEU23', 'PRO81'], ['ASN25', 'GLY27', 'GLY49', 'ILE50', 'ILE84', 'PRO81'], ['ALA28', 'ASP29', 'ASP30', 'GLY27', 'GLY48', 'ILE47'], ['ARG8', 'ASP29', 'GLY48', 'ILE47'], ['ARG87', 'ASP29', 'ASP30']]	GLN-VAL-ASN-PHE-LEU-GLY-LYS	[3, 4, 5, 6, 7, 8, 9]	['S3', 'S2', 'S1', "S1'", "S2'", "S3'", "S4'"]
4qja	ARG-PRO-GLY-ASN-PHE-LEU-GLN	7	P	[1, 2, 3, 4, 5, 6, 7]	['B', 'A']	A23LEU A25ASN A27GLY A28ALA A29ASP A30ASP A47ILE A48GLY A49GLY A50ILE A81PRO A82VAL A84ILE A8ARG B23LEU B25ASN B27GLY B28ALA B29ASP B32VAL B48GLY B49GLY B81PRO B82VAL B84ILE	2.7.7.49, 2.7.7.7, 3.1.13.2, 3.1.26.13, 3.4.23.16	2.40.70.10	PF00077	['P03369', 'POL_HVA']	not_in_merops	9	BASN25, BGLY27, BTHR26, AASN25, AGLY27, ATHR26	reactant, interaction, spectator, reactant, interaction, spectator	[['ARG8', 'GLY48', 'PRO81'], ['ALA28', 'ARG8', 'ASP29', 'GLY27', 'GLY48'], ['ALA28', 'ASN25', 'GLY27', 'GLY48', 'GLY49', 'ILE50', 'ILE84', 'VAL32'], ['ARG8', 'ASN25', 'GLY27', 'ILE84', 'LEU23', 'PRO81', 'VAL82'], ['ASN25', 'GLY27', 'GLY49', 'ILE50', 'LEU23', 'PRO81'], ['ALA28', 'ASP29', 'ASP30', 'GLY27', 'GLY48', 'ILE47', 'ILE50', 'VAL32'], ['ARG8', 'ASP29', 'GLY48', 'ILE47'], ['ARG8', 'ARG87', '…	PRO-GLY-ASN-PHE-LEU-GLN	[2, 3, 4, 5, 6, 7]	['S4', 'S3', 'S2', 'S1', "S1'", "S2'"]
4obg	ARG-PRO-GLY-ASN-PHE-LEU-GLN-SER-ARG	9	E	[1, 2, 3, 4, 5, 6, 7, 8, 9]	['C', 'D']	C23LEU C25ASN C27GLY C28ALA C29ASP C30ASN C32VAL C47ILE C48GLY C49GLY C81PRO C84ILE C8ARG D23LEU D25ASN D27GLY D28ALA D29ASP D30ASN D32VAL D47ILE D48GLY D49GLY D50ILE D81PRO D84ILE D87ARG D8ARG	2.7.7.49, 2.7.7.7, 3.1.13.2, 3.1.26.13, 3.4.23.16	2.40.70.10	PF00077	['P03369', 'POL_HVA']	not_in_merops	9	CASN25, CGLY27, CTHR26, DASN25, DGLY27, DTHR26	reactant, interaction, spectator, reactant, interaction, spectator	[['ARG8', 'GLY48', 'PRO81'], ['ALA28', 'ARG8', 'ASP29', 'GLY27', 'GLY48'], ['ALA28', 'ASN25', 'GLY27', 'GLY48', 'GLY49', 'ILE50', 'ILE84', 'VAL32'], ['ARG8', 'ASN25', 'GLY27', 'ILE84', 'LEU23', 'PRO81', 'VAL82'], ['ASN25', 'GLY27', 'GLY49', 'ILE50', 'PRO81'], ['ALA28', 'ASN30', 'ASP29', 'GLY27', 'GLY48', 'ILE47', 'ILE50'], ['ARG8', 'ASP29', 'GLY48', 'ILE47'], ['ARG87', 'ASN30', 'ASP29']]	GLY-ASN-PHE-LEU-GLN-SER-ARG	[3, 4, 5, 6, 7, 8, 9]	['S3', 'S2', 'S1', "S1'", "S2'", "S3'", "S4'"]
4qj8	ARG-PRO-GLY-ASN-PHE-LEU-GLN-SER-ARG-LEU	10	E	[1, 2, 3, 4, 5, 6, 7, 8, 9, 10]	['A', 'B', 'D']	A23LEU A25ASN A27GLY A28ALA A29ASP A32VAL A48GLY A49GLY A53PHE A84ILE A8ARG B23LEU B25ASN B27GLY B28ALA B29ASP B30ASP B46MET B47ILE B48GLY B49GLY B50VAL B81PRO B82VAL B87ARG B8ARG D61GLN D72ILE D74THR D92GLN	2.7.7.49, 2.7.7.7, 3.1.13.2, 3.1.26.13, 3.4.23.16	2.40.70.10	PF00077	['P03369', 'POL_HVA']	not_in_merops	9	AASN25, AGLY27, ATHR26, BASN25, BGLY27, BTHR26, DASN25, DGLY27, DTHR26	reactant, interaction, spectator, reactant, interaction, spectator, reactant, interaction, spectator	[['ARG8', 'GLY48', 'PHE53', 'PRO81'], ['ALA28', 'ARG8', 'ASP29', 'GLY27', 'GLY48'], ['ALA28', 'ASN25', 'GLY27', 'GLY48', 'GLY49', 'ILE84', 'VAL32', 'VAL50'], ['ARG8', 'ASN25', 'GLY27', 'GLY49', 'ILE84', 'LEU23', 'PRO81', 'VAL82'], ['ASN25', 'GLY27', 'GLY48', 'GLY49', 'LEU23', 'PRO81', 'VAL50'], ['ALA28', 'ASP29', 'ASP30', 'GLY27', 'GLY48', 'ILE47'], ['ARG8', 'ASP29', 'GLY48', 'ILE47'], ['ARG8', '…	PRO-GLY-ASN-PHE-LEU-GLN-SER-ARG	[2, 3, 4, 5, 6, 7, 8, 9]	['S4', 'S3', 'S2', 'S1', "S1'", "S2'", "S3'", "S4'"]
4qj7	ARG-PRO-GLY-ASN-PHE-LEU-GLN-SER-SER-PRO	10	F	[1, 2, 3, 4, 5, 6, 7, 8, 9, 10]	['A', 'C', 'D', 'B']	A88ASN A91THR A92GLN B6TRP C23LEU C25ASN C27GLY C28ALA C29ASP C32VAL C48GLY C49GLY C53PHE C81PRO C82VAL C84ILE C8ARG D23LEU D25ASN D27GLY D28ALA D29ASP D30ASP D45LYS D46MET D47ILE D48GLY D49GLY D50VAL D81PRO D82VAL D8ARG	2.7.7.49, 2.7.7.7, 3.1.13.2, 3.1.26.13, 3.4.23.16	2.40.70.10	PF00077	['P03369', 'POL_HVA']	not_in_merops	9	AASN25, AGLY27, ATHR26, CASN25, CGLY27, CTHR26, DASN25, DGLY27, DTHR26, BASN25, BGLY27, BTHR26	reactant, interaction, spectator, reactant, interaction, spectator, reactant, interaction, spectator, reactant, interaction, spectator	[['ARG8', 'GLY48', 'PHE53', 'PRO81'], ['ALA28', 'ARG8', 'ASP29', 'ASP30', 'GLY27', 'GLY48'], ['ALA28', 'ASN25', 'GLY27', 'GLY48', 'GLY49', 'ILE84', 'VAL32', 'VAL50'], ['ARG8', 'ASN25', 'GLY27', 'GLY49', 'ILE84', 'LEU23', 'VAL82'], ['ASN25', 'GLY27', 'GLY48', 'GLY49', 'LEU23', 'PRO81', 'VAL50', 'VAL82'], ['ALA28', 'ASP29', 'ASP30', 'GLY27', 'GLY48', 'ILE47'], ['ARG8', 'ASP29', 'GLY48', 'ILE47'], […	PRO-GLY-ASN-PHE-LEU-GLN-SER-SER	[2, 3, 4, 5, 6, 7, 8, 9]	['S4', 'S3', 'S2', 'S1', "S1'", "S2'", "S3'", "S4'"]
4obk	ARG-PRO-GLY-ASN-PHE-PHE-GLN-ASN-ARG-PRO	10	C	[1, 2, 3, 4, 5, 6, 7, 8, 9, 10]	['A', 'B']	A23LEU A25ASN A27GLY A28ALA A29ASP A30ASP A46MET A47ILE A48GLY A49GLY A50ILE A81PRO A82VAL A84ILE A87ARG A8ARG B23LEU B25ASN B27GLY B28ALA B29ASP B32VAL B48GLY B49GLY B81PRO B82VAL B84ILE B8ARG	2.7.7.49, 2.7.7.7, 3.1.13.2, 3.1.26.13, 3.4.23.16	2.40.70.10	PF00077	['P03369', 'POL_HVA']	not_in_merops	9	AASN25, AGLY27, ATHR26, BASN25, BGLY27, BTHR26	reactant, interaction, spectator, reactant, interaction, spectator	[['ARG8', 'PRO81'], ['ALA28', 'ARG8', 'ASP29', 'GLY27', 'GLY48'], ['ALA28', 'GLY27', 'GLY48', 'GLY49', 'ILE50', 'ILE84', 'VAL32'], ['ASN25', 'GLY27', 'ILE84', 'LEU23', 'PRO81', 'VAL82'], ['GLY27', 'GLY49', 'ILE50', 'PRO81', 'VAL82'], ['ALA28', 'ASP29', 'ASP30', 'GLY27', 'GLY48', 'ILE47'], ['ARG8', 'GLY48', 'ILE47'], ['ARG87', 'ASP29', 'ASP30']]	GLY-ASN-PHE-PHE-GLN-ASN	[3, 4, 5, 6, 7, 8]	["S3'", "S2'", "S1'", 'S1', 'S2', 'S4']
4qj6	ARG-PRO-GLY-ASN-PHE-PHE-GLN-SER-ARG	9	F	[1, 2, 3, 4, 5, 6, 7, 8, 9]	['A', 'B']	A23LEU A25ASN A27GLY A28ALA A29ASP A32VAL A48GLY A49GLY A81PRO A82VAL A84ILE A8ARG B23LEU B25ASN B27GLY B28ALA B29ASP B30ASP B47ILE B48GLY B49GLY B50VAL B81PRO B82VAL B84ILE B87ARG B8ARG	2.7.7.49, 2.7.7.7, 3.1.13.2, 3.1.26.13, 3.4.23.16	2.40.70.10	PF00077	['P03369', 'POL_HVA']	not_in_merops	9	AASN25, AGLY27, ATHR26, BASN25, BGLY27, BTHR26	reactant, interaction, spectator, reactant, interaction, spectator	[['ARG8', 'GLY48', 'GLY49', 'PRO81'], ['ALA28', 'ARG8', 'ASP29', 'GLY27', 'GLY48'], ['ALA28', 'ASN25', 'GLY27', 'GLY48', 'GLY49', 'ILE84', 'VAL32', 'VAL50'], ['ASN25', 'GLY27', 'GLY49', 'ILE84', 'LEU23', 'PRO81', 'VAL82'], ['ASN25', 'GLY27', 'GLY48', 'GLY49', 'ILE84', 'LEU23', 'PRO81', 'VAL50', 'VAL82'], ['ALA28', 'ASP29', 'ASP30', 'GLY27', 'GLY48', 'ILE47'], ['ARG8', 'ASP29', 'GLY48', 'ILE47'], …	PRO-GLY-ASN-PHE-PHE-GLN-SER-ARG	[2, 3, 4, 5, 6, 7, 8, 9]	['S4', 'S3', 'S2', 'S1', "S1'", "S2'", "S3'", "S4'"]
4obh	ARG-PRO-GLY-ASN-PHE-PHE-GLN-SER-ARG-PRO	10	E	[1, 2, 3, 4, 5, 6, 7, 8, 9, 10]	['A', 'B']	A23LEU A25ASN A27GLY A28ALA A29ASP A30ASP A46MET A47ILE A48GLY A49GLY A50ILE A81PRO A82VAL A87ARG A8ARG B23LEU B25ASN B27GLY B28ALA B29ASP B32VAL B48GLY B49GLY B53PHE B82VAL B84ILE B8ARG	2.7.7.49, 2.7.7.7, 3.1.13.2, 3.1.26.13, 3.4.23.16	2.40.70.10	PF00077	['P03369', 'POL_HVA']	not_in_merops	9	AASN25, AGLY27, ATHR26, BASN25, BGLY27, BTHR26	reactant, interaction, spectator, reactant, interaction, spectator	[['ARG8', 'GLY48', 'PRO81'], ['ALA28', 'ARG8', 'ASP29', 'GLY27', 'GLY48'], ['GLY27', 'GLY48', 'GLY49', 'ILE50', 'ILE84', 'VAL32'], ['ARG8', 'ASN25', 'GLY27', 'ILE84', 'LEU23', 'PRO81', 'VAL82'], ['GLY27', 'GLY49', 'ILE50', 'PRO81'], ['ALA28', 'ASP29', 'ASP30', 'GLY27', 'GLY48', 'ILE47'], ['ARG8', 'ASP29', 'GLY48', 'ILE47'], ['ARG87', 'ASP29', 'ASP30', 'LYS45']]	GLY-ASN-PHE-PHE-GLN-SER	[3, 4, 5, 6, 7, 8]	["S3'", "S2'", "S1'", 'S1', 'S2', 'S3']
3oud	ARG-VAL-LEU-PHE-GLU-ALA-MET	7	P	[3, 4, 5, 6, 7, 8, 9]	['A', 'B']	A23LEU A25ASN A27GLY A28ALA A29ASP A82THR A84VAL B23LEU B25ASN B27GLY B28ALA B29ASP B30ASP B45LYS B46LEU B47ILE B48GLY B81PRO B82THR B84VAL B8ARG	2.7.7.49, 2.7.7.7, 3.1.13.2, 3.1.26.13, 3.4.23.16	2.40.70.10	PF00077	['P35963', 'POL_HVY']	not_in_merops	9	AASN25, AGLY27, ATHR26, BASN25, BGLY27, BTHR26	reactant, interaction, spectator, reactant, interaction, spectator	[['ARG8', 'ILE50', 'PRO81'], ['ALA28', 'ASP29', 'GLY27'], ['ASN25', 'GLY27'], ['ALA28', 'ASN25', 'GLY27', 'LEU23', 'THR82'], ['ASN25', 'GLY27', 'LEU23'], ['ALA28', 'ASP29', 'ASP30', 'GLY27'], ['ARG8', 'ASP29'], ['ARG87', 'ASP29', 'ASP30']]	ARG-VAL-LEU-PHE-GLU-ALA-MET	[3, 4, 5, 6, 7, 8, 9]	['S3', 'S2', 'S1', "S1'", "S2'", "S3'", "S4'"]
4e+43	ASN-LEU-LEU-GLN-LYS-LYS	6	C	[2, 3, 4, 5, 6, 7]	['A', 'B']	A23LEU A25ASP A27GLY A28ALA A29ASP A30ASP A47ILE A48GLY A49GLY A50ILE A81PRO A82VAL A84ILE A8ARG B25ASP B27GLY B28ALA B29ASP B30ASP B45LYS B47ILE B48GLY B49GLY B50ILE B53PHE B81PRO B82VAL	2.7.7.49, 2.7.7.7, 3.1.13.2, 3.1.26.13, 3.4.23.16	2.40.70.10	PF00077	['P12499', 'POL_HVZ']	not_in_merops	9	AASP25, AGLY27, ATHR26, BASP25, BGLY27, BTHR26	reactant, interaction, spectator, reactant, interaction, spectator	[['ARG8', 'GLY48', 'GLY49', 'PRO81'], ['ALA28', 'ASP29', 'GLY27', 'GLY48'], ['ALA28', 'ASP25', 'GLY48', 'GLY49', 'ILE50', 'ILE84', 'VAL32'], ['ASP25', 'GLY27', 'GLY49', 'ILE84', 'LEU23', 'PRO81', 'VAL82'], ['ASP25', 'GLY27', 'GLY48', 'GLY49', 'ILE84', 'LEU23', 'PRO81', 'VAL82'], ['ALA28', 'ASP29', 'ASP30', 'GLY27', 'GLY48', 'ILE47', 'ILE50'], ['ARG8', 'ASP29', 'ASP30', 'GLY48', 'ILE47'], ['ARG8',…	ASN-LEU-LEU-GLN-LYS-LYS	[2, 3, 4, 5, 6, 7]	['S2', 'S1', "S1'", "S2'", "S3'", "S4'"]
2fnt	ASN-PHE-LEU	3	P	[5, 6, 7]	['A', 'B']	A23LEU A25ASN A27GLY A82ALA B23LEU B25ASN B27GLY B28ALA B29ASP B30ASP B32VAL B81PRO B84ILE	2.7.7.49, 2.7.7.7, 3.1.13.2, 3.1.26.13, 3.4.23.16	2.40.70.10	PF00077	['P03369', 'POL_HVA']	not_in_merops	9	AASN25, AGLY27, ATHR26, BASN25, BGLY27, BTHR26	reactant, interaction, spectator, reactant, interaction, spectator	[['ARG8', 'GLY48', 'PRO81'], ['ALA28', 'ASP29', 'GLY27', 'GLY48'], ['GLY48', 'GLY49', 'ILE84', 'VAL32'], ['ASN25', 'GLY27', 'ILE84', 'LEU23', 'PRO81'], ['ALA82', 'GLY27', 'ILE84', 'PRO81'], ['ALA28', 'ASP29', 'ASP30', 'GLY27', 'VAL32'], ['ARG8', 'GLY48', 'ILE47'], ['ARG87', 'ASP29', 'ASP30']]	ASN-PHE-LEU	[5, 6, 7]	['S1', "S1'", "S2'"]
3ots	GLN-ASN-TYR-PRO-ILE-VAL-GLN	7	P	[3, 4, 5, 6, 7, 8, 9]	['A', 'B']	A25ASN A27GLY A28ALA A29ASP A30ASP A84VAL A8ARG B23LEU B25ASN B27GLY B28ALA B29ASP B45LYS B46LEU B47ILE B48GLY B82ALA B8ARG	2.7.7.49, 2.7.7.7, 3.1.13.2, 3.1.26.13, 3.4.23.16	2.40.70.10	PF00077	['P35963', 'POL_HVY']	not_in_merops	9	AASN25, AGLY27, ATHR26, BASN25, BGLY27, BTHR26	reactant, interaction, spectator, reactant, interaction, spectator	[['PRO81'], ['ALA28', 'ASP29', 'GLY27'], ['ASN25'], ['ALA28', 'ALA82', 'ASN25', 'GLY27', 'LEU23'], ['GLY27'], ['ALA28', 'ASP29', 'ASP30', 'GLY27'], ['ARG8', 'ASP29', 'ASP30'], ['ARG87', 'ASP29', 'ASP30', 'LYS45']]	GLN-ASN-TYR-PRO-ILE-VAL	[3, 4, 5, 6, 7, 8]	['S3', 'S2', 'S1', "S1'", "S2'", "S3'"]
4fl8	GLN-ILE-IL0-ILE-GLU-ILE-ALA	7	C	[261, 262, 263, 264, 265, 266, 267]	['A', 'B']	A23LEU A25ASP A27GLY A28ALA A29ASP A30ASP A47ILE A48GLY A49GLY A82VAL A84ILE A8ARG B25ASP B27GLY B28ALA B29ASP B30ASP B47ILE B48GLY B49GLY B50ILE B84ILE B8ARG	2.7.7.49, 2.7.7.7, 3.1.13.2, 3.1.26.13, 3.4.23.16	2.40.70.10	PF00077	['P03367', 'POL_HVBR']	not_in_merops	9	AASP25, AGLY27, ATHR26, BASP25, BGLY27, BTHR26	reactant, interaction, spectator, reactant, interaction, spectator	[['ARG8', 'GLY48', 'GLY49', 'PRO81'], ['ALA28', 'ASP29', 'GLY27', 'GLY48'], ['ASP25', 'GLY48', 'GLY49', 'ILE50', 'ILE84', 'VAL32'], ['ASP25', 'GLY27', 'GLY49', 'ILE84', 'LEU23', 'PRO81', 'VAL82'], ['ASP25', 'GLY27', 'GLY48', 'GLY49', 'ILE84', 'LEU23', 'PRO81', 'VAL82'], ['ALA28', 'ASP29', 'ASP30', 'GLY27', 'GLY48', 'ILE47'], ['ARG8', 'ASP29', 'ASP30', 'GLY48', 'ILE47'], ['ARG8', 'ARG87', 'ASP29',…	GLN-ILE-IL0-ILE-GLU-ILE-ALA	[261, 262, 263, 264, 265, 266, 267]	['S3', 'S2', 'S1', "S1'", "S2'", "S3'", "S4'"]
3oub	GLN-VAL-ASN-PHE-LEU-GLY-LYS	7	P	[3, 4, 5, 6, 7, 8, 9]	['A', 'B']	A23LEU A25ASN A27GLY A28ALA A29ASP A82THR A84VAL A8ARG B23LEU B25ASN B27GLY B28ALA B29ASP B30ASP B32VAL B45LYS B46LEU B48GLY B82THR B84VAL B8ARG	2.7.7.49, 2.7.7.7, 3.1.13.2, 3.1.26.13, 3.4.23.16	2.40.70.10	PF00077	['P35963', 'POL_HVY']	not_in_merops	9	AASN25, AGLY27, ATHR26, BASN25, BGLY27, BTHR26	reactant, interaction, spectator, reactant, interaction, spectator	[['ARG8', 'ILE50', 'PRO81'], ['ALA28', 'ASP29', 'GLY27'], ['ASN25', 'GLY27'], ['ALA28', 'ASN25', 'GLY27', 'LEU23', 'THR82'], ['GLY27', 'THR82'], ['ALA28', 'ASP29', 'ASP30', 'GLY27'], ['ARG8', 'ASP29', 'ASP30'], ['ARG87', 'ASP29', 'ASP30']]	GLN-VAL-ASN-PHE-LEU-GLY-LYS	[3, 4, 5, 6, 7, 8, 9]	['S3', 'S2', 'S1', "S1'", "S2'", "S3'", "S4'"]
3oty	GLU-THR-PHE-TYR-VAL-ASP-GLY	7	P	[3, 4, 5, 6, 7, 8, 9]	['A', 'B']	A23LEU A25ASN A27GLY A28ALA A29ASP A30ASP A82THR A8ARG B25ASN B27GLY B28ALA B29ASP B30ASP B45LYS B46LEU B47ILE B48GLY B81PRO B82THR B84VAL B8ARG	2.7.7.49, 2.7.7.7, 3.1.13.2, 3.1.26.13, 3.4.23.16	2.40.70.10	PF00077	['P35963', 'POL_HVY']	not_in_merops	9	AASN25, AGLY27, ATHR26, BASN25, BGLY27, BTHR26	reactant, interaction, spectator, reactant, interaction, spectator	[['ARG8', 'ILE50', 'PRO81'], ['ALA28', 'ASP29', 'GLY27'], ['ASN25', 'GLY27'], ['ALA28', 'ASN25', 'GLY27', 'LEU23', 'THR82'], ['GLY27'], ['ALA28', 'ASP29', 'ASP30', 'GLY27'], ['ARG8', 'ASP29', 'ASP30'], ['ARG87', 'ASP29', 'ASP30', 'LYS45']]	GLU-THR-PHE-TYR-VAL-ASP-GLY	[3, 4, 5, 6, 7, 8, 9]	['S3', 'S2', 'S1', "S1'", "S2'", "S3'", "S4'"]
4obf	GLY-ASN-PHE-LEU-GLN-ASN-ARG	7	F	[3, 4, 5, 6, 7, 8, 9]	['C', 'D', 'B']	B6TRP C23LEU C25ASN C27GLY C28ALA C29ASP C32VAL C48GLY C49GLY C81PRO C82VAL C84ILE D23LEU D25ASN D27GLY D28ALA D29ASP D30ASN D47ILE D48GLY D49GLY D50ILE D81PRO D82VAL D84ILE D87ARG D8ARG	2.7.7.49, 2.7.7.7, 3.1.13.2, 3.1.26.13, 3.4.23.16	2.40.70.10	PF00077	['P03369', 'POL_HVA']	not_in_merops	9	CASN25, CGLY27, CTHR26, DASN25, DGLY27, DTHR26, BASN25, BGLY27, BTHR26	reactant, interaction, spectator, reactant, interaction, spectator, reactant, interaction, spectator	[['ARG8', 'GLY48', 'PHE53', 'PRO81'], ['ALA28', 'ARG8', 'ASP29', 'GLY27', 'GLY48'], ['ASN25', 'GLY27', 'GLY48', 'GLY49', 'ILE50', 'ILE84', 'VAL32'], ['ASN25', 'GLY27', 'ILE84', 'LEU23', 'PRO81', 'VAL82'], ['GLY27', 'GLY49', 'ILE50', 'LEU23', 'PRO81', 'VAL82'], ['ALA28', 'ASN30', 'ASP29', 'GLY27', 'GLY48', 'ILE47', 'ILE50'], ['ARG8', 'ASP29', 'GLY48', 'ILE47', 'TRP6'], ['ARG87', 'ASN30', 'ASP29']]	GLY-ASN-PHE-LEU-GLN-ASN-ARG	[3, 4, 5, 6, 7, 8, 9]	['S3', 'S2', 'S1', "S1'", "S2'", "S3'", "S4'"]
3oua	GLY-ASN-PHE-LEU-GLN-SER-ARG	7	P	[3, 4, 5, 6, 7, 8, 9]	['A', 'B']	A23LEU A25ASN A27GLY A28ALA A29ASP A82THR A84VAL A8ARG B25ASN B27GLY B28ALA B29ASP B30ASP B32VAL B46LEU B47ILE B48GLY B80THR B81PRO B82THR B84VAL	2.7.7.49, 2.7.7.7, 3.1.13.2, 3.1.26.13, 3.4.23.16	2.40.70.10	PF00077	['P35963', 'POL_HVY']	not_in_merops	9	AASN25, AGLY27, ATHR26, BASN25, BGLY27, BTHR26	reactant, interaction, spectator, reactant, interaction, spectator	[['PRO81'], ['ALA28', 'ASP29', 'GLY27'], ['ASN25', 'GLY27'], ['ALA28', 'ASN25', 'GLY27', 'LEU23', 'THR82'], ['GLY27', 'LEU23'], ['ALA28', 'ASP29', 'ASP30', 'GLY27'], ['ARG8', 'ASP29', 'ASP30'], ['ARG87', 'ASP29', 'ASP30', 'LYS45']]	GLY-ASN-PHE-LEU-GLN-SER-ARG	[3, 4, 5, 6, 7, 8, 9]	['S3', 'S2', 'S1', "S1'", "S2'", "S3'", "S4'"]
2je4	LEU-ASN-JG3-ILE-VME	5	C	[2, 3, 4, 5, 6]	['A', 'B']	A25ASP A27GLY A28ALA A29ASP A30ASP A47ILE A48GLY A49GLY A50ILE A82VAL A8ARG B23LEU B25ASP B27GLY B28ALA B29ASP B30ASP B32VAL B47ILE B48GLY B49GLY B50ILE B81PRO B82VAL B84ILE B8ARG	2.7.7.49, 2.7.7.7, 3.1.13.2, 3.1.26.13, 3.4.23.16	2.40.70.10	PF00077	['P03369', 'POL_HVA']	not_in_merops	9	AASP25, AGLY27, ATHR26, BASP25, BGLY27, BTHR26	reactant, interaction, spectator, reactant, interaction, spectator	[['ARG8', 'PHE53', 'PRO81'], ['ALA28', 'ARG8', 'ASP29', 'GLY27', 'GLY48'], ['GLY27', 'GLY48', 'GLY49', 'ILE50', 'ILE84', 'VAL32'], ['ASP25', 'GLY27', 'LEU23', 'PRO81', 'VAL82'], ['GLY49', 'ILE50', 'PRO81', 'THR80', 'VAL82'], ['ALA28', 'ASP29', 'ASP30', 'GLY27', 'GLY48', 'ILE47', 'ILE50', 'ILE84'], ['ARG8', 'ASP29', 'ASP30', 'GLY48', 'ILE47', 'PRO81'], ['ARG8', 'ARG87', 'ASP29', 'ASP30']]	LEU-ASN-JG3-ILE-VME	[2, 3, 4, 5, 6]	['S3', 'S2', 'S1', "S2'", "S3'"]
3ou3	LEU-ASN-PHE-PRO-ILE-SER-PRO	7	C	[303, 304, 305, 306, 307, 308, 309]	['A', 'B']	A25ASN A27GLY A28ALA A29ASP A30ASP A48GLY A8ARG B25ASN B27GLY B28ALA B29ASP B30ASP B45LYS B46LEU B47ILE B48GLY B82THR B84VAL B8ARG	2.7.7.49, 2.7.7.7, 3.1.13.2, 3.1.26.13, 3.4.23.16	2.40.70.10	PF00077	['P35963', 'POL_HVY']	not_in_merops	9	AASN25, AGLY27, ATHR26, BASN25, BGLY27, BTHR26	reactant, interaction, spectator, reactant, interaction, spectator	[['ARG8', 'PRO81'], ['ALA28', 'ASP29', 'GLY27'], ['ASN25', 'GLY27'], ['ALA28', 'ASN25', 'GLY27', 'LEU23', 'THR82'], ['ASN25', 'GLY27', 'LEU23', 'THR82'], ['ALA28', 'ASP29', 'ASP30', 'GLY27'], ['ARG8', 'ASP29', 'ASP30'], ['ARG87', 'ASP29', 'ASP30']]	LEU-ASN-PHE-PRO-ILE-SER-PRO	[303, 304, 305, 306, 307, 308, 309]	['S3', 'S2', 'S1', "S1'", "S2'", "S3'", "S4'"]
3ou1	LYS-VAL-LEU-PHE-LEU-ASP-GLY	7	P	[3, 4, 5, 6, 7, 8, 9]	['A', 'B']	A23LEU A25ASN A27GLY A28ALA A29ASP A30ASP A32VAL A8ARG B23LEU B25ASN B27GLY B28ALA B29ASP B30ASP B47ILE B48GLY B82THR B8ARG	2.7.7.49, 2.7.7.7, 3.1.13.2, 3.1.26.13, 3.4.23.16	2.40.70.10	PF00077	['P35963', 'POL_HVY']	not_in_merops	9	AASN25, AGLY27, ATHR26, BASN25, BGLY27, BTHR26	reactant, interaction, spectator, reactant, interaction, spectator	[['ARG8', 'ILE50'], ['ALA28', 'ARG8', 'ASP29', 'GLY27'], ['ALA28', 'ASN25', 'GLY27'], ['ALA28', 'ASN25', 'GLY27', 'LEU23', 'THR82'], ['ASN25', 'GLY27', 'LEU23', 'THR82'], ['ALA28', 'ASP29', 'ASP30', 'GLY27'], ['ARG8', 'ASP29'], ['ARG87', 'ASP29', 'ASP30']]	LYS-VAL-LEU-PHE-LEU-ASP	[3, 4, 5, 6, 7, 8]	["S3'", "S2'", "S1'", 'S1', 'S2', 'S3']
3ou4	PHE-ASN-PHE-PRO-GLN-ILE-THR	7	C	[303, 304, 305, 306, 307, 308, 309]	['A', 'B']	A25ASN A27GLY A28ALA A29ASP A30ASP A48GLY A82THR A8ARG B25ASN B27GLY B28ALA B29ASP B30ASP B45LYS B46LEU B47ILE B48GLY B82THR B8ARG	2.7.7.49, 2.7.7.7, 3.1.13.2, 3.1.26.13, 3.4.23.16	2.40.70.10	PF00077	['P35963', 'POL_HVY']	not_in_merops	9	AASN25, AGLY27, ATHR26, BASN25, BGLY27, BTHR26	reactant, interaction, spectator, reactant, interaction, spectator	[['ARG8', 'ILE50', 'PRO81'], ['ALA28', 'ASP29', 'GLY27'], ['ASN25', 'GLY27'], ['ALA28', 'ASN25', 'GLY27', 'LEU23', 'THR82'], ['GLY27', 'LEU23', 'THR82'], ['ALA28', 'ASP29', 'ASP30', 'GLY27'], ['ARG8', 'ASP29', 'ASP30'], ['ARG87', 'ASP29', 'ASP30']]	PHE-ASN-PHE-PRO-GLN-ILE-THR	[303, 304, 305, 306, 307, 308, 309]	['S3', 'S2', 'S1', "S1'", "S2'", "S3'", "S4'"]
4qj9	PHE-LEU-GLN-SER	4	G	[5, 6, 7, 8]	['A', 'B']	A23LEU A25ASN A27GLY A81PRO A82VAL A84ILE A8ARG B23LEU B25ASN B27GLY B28ALA B29ASP B30ASP B47ILE B48GLY B49GLY B81PRO B82VAL B84ILE	2.7.7.49, 2.7.7.7, 3.1.13.2, 3.1.26.13, 3.4.23.16	2.40.70.10	PF00077	['P03369', 'POL_HVA']	not_in_merops	9	AASN25, AGLY27, ATHR26, BASN25, BGLY27, BTHR26	reactant, interaction, spectator, reactant, interaction, spectator	[['ARG8', 'PRO81'], ['ALA28', 'ARG8', 'ASP29', 'GLY27', 'GLY48'], ['ALA28', 'ASN25', 'GLY27', 'GLY48', 'GLY49', 'ILE50', 'ILE84', 'VAL32'], ['ARG8', 'ASN25', 'GLY27', 'ILE84', 'LEU23', 'PRO81', 'VAL82'], ['ASN25', 'GLY27', 'GLY48', 'GLY49', 'ILE50', 'ILE84', 'LEU23', 'PRO81', 'VAL82'], ['ALA28', 'ASP29', 'ASP30', 'GLY27', 'GLY48', 'ILE47', 'ILE50'], ['ARG8', 'ASP29', 'GLY48', 'ILE47'], ['ARG8', '…	PHE-LEU-GLN-SER	[5, 6, 7, 8]	['S1', "S1'", "S2'", "S3'"]
2mip	PHE-VAL-PHE-LEU-GLU-ILE-NH2	7	E	[1, 2, 3, 4, 5, 6, 7]	['A', 'B']	A25ASP A27GLY A28ALA A29ASP A30ASP A32ILE A47VAL A48GLY A49GLY A50ILE A81PRO A82ILE A84ILE B25ASP B27GLY B28ALA B29ASP B47VAL B48GLY B49GLY B50ILE B81PRO B8ARG	2.7.7.49, 2.7.7.7, 3.1.13.2, 3.1.26.13, 3.4.23.47	2.40.70.10	PF00077	['P04584', 'POL_HVRO']	not_in_merops	9	AASP25, AGLY27, ATHR26, BASP25, BGLY27, BTHR26	reactant, interaction, spectator, reactant, interaction, spectator	[['ARG8', 'GLY48', 'PRO81'], ['ALA28', 'ASP29', 'GLY27', 'GLY48'], ['ASP25', 'GLY27', 'GLY48', 'GLY49', 'ILE32', 'ILE50', 'ILE84'], ['ASP25', 'GLY27', 'ILE82', 'ILE84', 'LEU23', 'PRO81'], ['ASP25', 'GLY27', 'GLY48', 'GLY49', 'ILE50', 'LEU23', 'PRO81'], ['ALA28', 'ASP29', 'ASP30', 'GLY27', 'GLY48', 'ILE32', 'VAL47'], ['ARG8', 'ASP29', 'GLY48', 'ILE82', 'VAL47'], ['ARG8', 'ARG87', 'ASP29', 'ASP30']]	PHE-VAL-PHE-LEU-GLU-ILE	[1, 2, 3, 4, 5, 6]	["S3'", "S2'", "S1'", 'S1', 'S2', 'S4']
4qj7	PRO-GLY-ASN-PHE-LEU-GLN-SER-SER	8	F	[2, 3, 4, 5, 6, 7, 8, 9]	['A', 'B']	A23LEU A25ASN A27GLY A28ALA A29ASP A30ASP A47ILE A48GLY A49GLY A81PRO A82VAL A84ILE A8ARG B23LEU B25ASN B27GLY B28ALA B29ASP B30ASP B45LYS B47ILE B48GLY B49GLY B50VAL B81PRO B82VAL B8ARG	2.7.7.49, 2.7.7.7, 3.1.13.2, 3.1.26.13, 3.4.23.16	2.40.70.10	PF00077	['P03369', 'POL_HVA']	not_in_merops	9	AASN25, AGLY27, ATHR26, BASN25, BGLY27, BTHR26	reactant, interaction, spectator, reactant, interaction, spectator	[['ARG8', 'GLY48', 'PRO81'], ['ALA28', 'ARG8', 'ASP29', 'GLY27', 'GLY48'], ['ALA28', 'ASN25', 'GLY27', 'GLY48', 'GLY49', 'ILE84', 'VAL32', 'VAL50'], ['ASN25', 'GLY27', 'ILE84', 'LEU23', 'PRO81', 'VAL82'], ['ASN25', 'GLY27', 'GLY49', 'ILE84', 'LEU23', 'PRO81', 'VAL50', 'VAL82'], ['ALA28', 'ASP29', 'ASP30', 'GLY27', 'GLY48', 'ILE47'], ['ARG8', 'ASP29', 'GLY48', 'ILE47'], ['ARG87', 'ASP29', 'ASP30']]	PRO-GLY-ASN-PHE-LEU-GLN-SER-SER	[2, 3, 4, 5, 6, 7, 8, 9]	['S4', 'S3', 'S2', 'S1', "S1'", "S2'", "S3'", "S4'"]
4obd	PRO-GLY-ASN-PHE-PHE-GLN-ASN-ARG	8	E	[2, 3, 4, 5, 6, 7, 8, 9]	['C', 'D', 'B']	B6TRP C23LEU C25ASN C27GLY C28ALA C29ASP C30ASN C47ILE C48GLY C49GLY C50ILE C81PRO C8ARG D23LEU D25ASN D27GLY D28ALA D29ASP D32VAL D47ILE D48GLY D49GLY D50ILE D81PRO D84ILE D8ARG	2.7.7.49, 2.7.7.7, 3.1.13.2, 3.1.26.13, 3.4.23.16	2.40.70.10	PF00077	['P03369', 'POL_HVA']	not_in_merops	9	CASN25, CGLY27, CTHR26, DASN25, DGLY27, DTHR26, BASN25, BGLY27, BTHR26	reactant, interaction, spectator, reactant, interaction, spectator, reactant, interaction, spectator	[['ARG8', 'GLY48', 'PRO81', 'TRP6'], ['ALA28', 'ARG8', 'ASP29', 'GLY27', 'GLY48'], ['ALA28', 'ASN25', 'GLY27', 'GLY48', 'GLY49', 'ILE50', 'ILE84', 'VAL32'], ['ARG8', 'ASN25', 'GLY27', 'ILE84', 'LEU23', 'PRO81'], ['ASN25', 'GLY27', 'GLY49', 'ILE50', 'LEU23', 'PRO81'], ['ALA28', 'ASN30', 'ASP29', 'GLY27', 'GLY48', 'ILE47', 'ILE50'], ['ARG8', 'ASP29', 'GLY48', 'ILE47'], ['ARG87', 'ASN30', 'ASP29']]	PRO-GLY-ASN-PHE-PHE-GLN-ASN	[2, 3, 4, 5, 6, 7, 8]	["S4'", "S3'", "S2'", "S1'", 'S1', 'S2', 'S3']
4qj6	PRO-GLY-ASN-PHE-PHE-GLN-SER-ARG	8	F	[2, 3, 4, 5, 6, 7, 8, 9]	['C', 'D', 'B']	B6TRP C23LEU C25ASN C27GLY C28ALA C29ASP C32VAL C46MET C47ILE C48GLY C49GLY C81PRO C82VAL C84ILE C8ARG D23LEU D25ASN D27GLY D28ALA D29ASP D30ASP D47ILE D48GLY D49GLY D50VAL D81PRO D82VAL D84ILE D87ARG D8ARG	2.7.7.49, 2.7.7.7, 3.1.13.2, 3.1.26.13, 3.4.23.16	2.40.70.10	PF00077	['P03369', 'POL_HVA']	not_in_merops	9	CASN25, CGLY27, CTHR26, DASN25, DGLY27, DTHR26, BASN25, BGLY27, BTHR26	reactant, interaction, spectator, reactant, interaction, spectator, reactant, interaction, spectator	[['ARG8', 'GLY48', 'GLY49', 'PHE53', 'PRO81'], ['ALA28', 'ARG8', 'ASP29', 'GLY27', 'GLY48'], ['ALA28', 'ASN25', 'GLY27', 'GLY48', 'GLY49', 'ILE84', 'VAL32', 'VAL50'], ['ARG8', 'ASN25', 'GLY27', 'ILE84', 'LEU23', 'PRO81', 'VAL82'], ['ASN25', 'GLY27', 'GLY49', 'ILE84', 'LEU23', 'PRO81', 'VAL50', 'VAL82'], ['ALA28', 'ASP29', 'ASP30', 'GLY27', 'GLY48', 'ILE47'], ['ARG8', 'ASP29', 'GLY48', 'ILE47', 'T…	GLY-ASN-PHE-PHE-GLN-SER-ARG	[3, 4, 5, 6, 7, 8, 9]	['S3', 'S2', 'S1', "S1'", "S2'", "S3'", "S4'"]
2j9j	SER-LEU-ASN-JG3-ILE-VME	6	C	[1, 2, 3, 4, 5, 6]	['A', 'B']	A25ASP A27GLY A28ALA A29ASP A30ASP A45LYS A47ILE A48GLY A49GLY A50ILE A8ARG B23LEU B25ASP B27GLY B28ALA B29ASP B47ILE B48GLY B49GLY B81PRO B82VAL B84ILE B8ARG	2.7.7.49, 2.7.7.7, 3.1.13.2, 3.1.26.13, 3.4.23.16	2.40.70.10	PF00077	['P03369', 'POL_HVA']	not_in_merops	9	AASP25, AGLY27, ATHR26, BASP25, BGLY27, BTHR26	reactant, interaction, spectator, reactant, interaction, spectator	[['ARG8', 'PRO81'], ['ALA28', 'ARG8', 'ASP29', 'GLY27', 'GLY48'], ['ALA28', 'GLY27', 'GLY48', 'GLY49', 'ILE50', 'ILE84', 'VAL32'], ['ASP25', 'GLY27', 'LEU23', 'PRO81', 'VAL82'], ['GLY27', 'GLY49', 'ILE50', 'ILE84', 'PRO81', 'VAL82'], ['ALA28', 'ASP29', 'ASP30', 'GLY27', 'GLY48', 'ILE47'], ['ARG8', 'ASP29', 'GLY48', 'ILE47', 'PRO81'], ['ARG8', 'ARG87', 'ASP29', 'ASP30']]	LEU-ASN-JG3-ILE-VME	[2, 3, 4, 5, 6]	['S3', 'S2', 'S1', "S2'", "S3'"]
3ouc	THR-ILE-MET-MET-GLN-ARG-GLY	7	P	[3, 4, 5, 6, 7, 8, 9]	['A', 'B']	A25ASN A27GLY A28ALA A29ASP A30ASP A48GLY A81PRO A82THR A84VAL A8ARG B25ASN B27GLY B28ALA B29ASP B30ASP B45LYS B50ILE B82THR B84VAL B8ARG	2.7.7.49, 2.7.7.7, 3.1.13.2, 3.1.26.13, 3.4.23.16	2.40.70.10	PF00077	['P35963', 'POL_HVY']	not_in_merops	9	AASN25, AGLY27, ATHR26, BASN25, BGLY27, BTHR26	reactant, interaction, spectator, reactant, interaction, spectator	[['ARG8', 'ILE50', 'PRO81'], ['ALA28', 'ASP29', 'GLY27'], ['ASN25', 'GLY27'], ['ALA28', 'ASN25', 'GLY27', 'LEU23', 'PRO81', 'THR82'], ['ASN25', 'GLY27', 'LEU23', 'THR82'], ['ALA28', 'ASP29', 'ASP30', 'GLY27'], ['ARG8', 'ASP29', 'ASP30'], ['ARG87', 'ASP29', 'ASP30', 'LYS45']]	THR-ILE-MET-MET-GLN-ARG-GLY	[3, 4, 5, 6, 7, 8, 9]	['S3', 'S2', 'S1', "S1'", "S2'", "S3'", "S4'"]
8hvp	VAL-SER-GLN-ASN-LOV-ILE-VAL	7	I	[1, 2, 3, 4, 5, 7, 8]	['A', 'B']	A23LEU A25ASP A27GLY A28ALA A29ASP A30ASP A46MET A47ILE A48GLY A49GLY A50ILE A81PRO A84ILE A8ARG B23LEU B25ASP B27GLY B28ALA B29ASP B30ASP B47ILE B48GLY B82VAL B84ILE B8ARG	2.7.7.49, 2.7.7.7, 3.1.13.2, 3.1.26.13, 3.4.23.16	2.40.70.10	PF00077	['P03369', 'POL_HVA']	not_in_merops	9	AASP25, AGLY27, ATHR26, BASP25, BGLY27, BTHR26	reactant, interaction, spectator, reactant, interaction, spectator	[['ARG8', 'PRO81'], ['ALA28', 'ARG8', 'ASP29', 'GLY27', 'GLY48'], ['ALA28', 'ASP25', 'GLY27', 'GLY48', 'GLY49', 'ILE84', 'VAL32'], ['ASP25', 'GLY27', 'LEU23', 'PRO81', 'VAL82'], ['ASP25', 'GLY49', 'ILE50', 'PRO81'], ['ALA28', 'ASP29', 'ASP30', 'GLY27', 'GLY48', 'ILE47'], ['ARG8', 'GLY48', 'ILE47', 'PRO81'], ['ARG8', 'ARG87', 'ASP29', 'ASP30']]	GLN-ASN-LOV	[3, 4, 5]	['S3', 'S2', "S1'"]
1mt7	VAL-SER-GLN-ASN-TYR-PRO-ILE-VAL	8	P	[1, 2, 3, 4, 5, 6, 7, 8]	['A', 'B']	A25ASN A27GLY A28ALA A29ASP A30ASP A47ILE A48GLY A49GLY A50ILE A81PRO B25ASN B27GLY B28ALA B32VAL B48GLY B49GLY B50ILE B81PRO B84ILE B8ARG	2.7.7.49, 2.7.7.7, 3.1.13.2, 3.1.26.13, 3.4.23.16	2.40.70.10	PF00077	['P03369', 'POL_HVA']	not_in_merops	9	AASN25, AGLY27, ATHR26, BASN25, BGLY27, BTHR26	reactant, interaction, spectator, reactant, interaction, spectator	[['ARG8', 'GLY48', 'PRO81'], ['ALA28', 'ASP29', 'GLY27', 'GLY48'], ['ALA28', 'GLY27', 'GLY48', 'GLY49', 'ILE50', 'ILE84', 'VAL32'], ['ASN25', 'GLY27', 'ILE84', 'LEU23', 'PRO81'], ['ASN25', 'GLY27', 'GLY49', 'ILE50', 'PRO81'], ['ALA28', 'ASP29', 'ASP30', 'GLY27', 'GLY48', 'ILE47'], ['GLY48', 'ILE47', 'PRO81'], ['ARG87', 'ASP29', 'ASP30']]	GLN-ASN-TYR-PRO-ILE-VAL	[3, 4, 5, 6, 7, 8]	['S3', 'S2', 'S1', "S1'", "S2'", "S3'"]
