# Supplementary material for: An automated protocol for modelling peptide substrates to proteases
Source: BMC Bioinformatics. 2020 Dec 29;21:586. doi: 10.1186/s12859-020-03931-6 (PMC7771086; doi:10.1186/s12859-020-03931-6)
Supplement: Supplementary file 5 — Additional file 5: List of annotated threonine proteases. [file 12859_2020_3931_MOESM5_ESM.xlsx]

## Sheet: Threonine_Pro
PDB	Ligand	Ligand_size	Ligand_chain	Ligand_residues_number	Protein_chains	Protein_residues	EC_number	CATH_domains	Pfam_domains	Uniprot	MEROPS	Cluster	Catalytic_residues	Catalytic_roles	Pocket_residues	Truncated_ligand	Truncated_numbering	Truncated_pocket_names
4y7w	ACE-LEU-ALA-GAU-POL	5	c	[1, 2, 3, 4, 5]	['H', 'I']	H168GLY H19ARG H1THR H20SER H21THR H22GLN H27ALA H31CYS H33LYS H45GLY H46ALA H47GLY H48THR H49ALA H52THR I124ASP	3.4.25.1	3.60.20.10	PF00227	['P25043', 'P25451', 'PSB_YEAST']	T01.011	64	HARG19, HASP166, HASP17, HGLY47, HLYS33, HSER129, HSER169, HTHR1	spectator, spectator, spectator, spectator, spectator, spectator, spectator, catalysis	[['ASP124', 'GLN22', 'LEU125'], ['ALA49', 'ASP124', 'GLN22', 'SER20', 'THR21', 'THR48'], ['GLY47', 'SER20', 'THR21'], ['ALA46', 'GLY45', 'GLY47', 'LYS33', 'THR1']]	LEU-ALA-GAU	[2, 3, 4]	['S3', 'S2', 'S1']
4y8s	ACE-LEU-ALA-GAU-POL	5	c	[1, 2, 3, 4, 5]	['H', 'I']	H168GLY H19ARG H1THR H20SER H21THR H22GLN H31CYS H33LYS H45GLY H46ALA H47GLY H48THR H49ALA H52THR I124ASP	3.4.25.1	3.60.20.10	PF00227	['P25043', 'P25451', 'PSB_YEAST']	T01.011	64	HARG19, HASP166, HASP17, HGLY47, HLYS33, HSER129, HSER169, HTHR1	spectator, spectator, spectator, spectator, spectator, spectator, spectator, catalysis	[['ASP124', 'GLN22', 'LEU125'], ['ALA49', 'ASP124', 'GLN22', 'SER20', 'THR21', 'THR48'], ['GLY47', 'SER20', 'THR21'], ['ALA46', 'GLY45', 'GLY47', 'LYS33', 'THR1']]	LEU-ALA-GAU	[2, 3, 4]	['S3', 'S2', 'S1']
4y9z	ACE-LEU-ALA-GAU-POL	5	1	[1, 2, 3, 4, 5]	['H', 'I']	H129SER H168GLY H19ARG H1THR H20SER H21THR H22GLN H27ALA H31CYS H33LYS H45GLY H46ALA H47GLY H48THR H49ALA H52THR I124ASP	3.4.25.1	3.60.20.10	PF00227	['P25043', 'P25451', 'PSB_YEAST']	T01.011	64	HARG19, HASP166, HASP17, HGLY47, HLYS33, HSER129, HSER169, HTHR1	spectator, spectator, spectator, spectator, spectator, spectator, spectator, catalysis	[['ASP124', 'GLN22', 'ILE126', 'LEU125'], ['ALA49', 'ASP124', 'SER20', 'THR21', 'THR48'], ['GLY47', 'SER20', 'THR21'], ['ALA46', 'GLY45', 'GLY47', 'LYS33', 'THR1']]	LEU-ALA-GAU	[2, 3, 4]	['S3', 'S2', 'S1']
4ya2	ACE-LEU-ALA-GAU-POL	5	c	[1, 2, 3, 4, 5]	['H', 'I']	H129SER H168GLY H19ARG H1THR H20SER H21THR H22GLN H27ALA H31CYS H33LYS H46ALA H47GLY H48THR H49ALA H52THR I124ASP I125LEU	3.4.25.1	3.60.20.10	PF00227	['P25043', 'P25451', 'PSB_YEAST']	T01.011	64	HARG19, HASP166, HASP17, HGLY47, HLYS33, HSER129, HSER169, HTHR1	spectator, spectator, spectator, spectator, spectator, spectator, spectator, catalysis	[['ASP124', 'GLN22', 'LEU125'], ['ALA49', 'ASP124', 'GLN22', 'SER20', 'THR21', 'THR48'], ['GLY47', 'SER20', 'THR21'], ['ALA46', 'GLY45', 'GLY47', 'LYS33', 'THR1']]	LEU-ALA-GAU	[2, 3, 4]	['S3', 'S2', 'S1']
4ya7	ACE-LEU-ALA-GAU-POL	5	c	[1, 2, 3, 4, 5]	['H', 'I']	H129SER H168GLY H19ARG H1THR H20SER H21THR H22GLN H27ALA H31CYS H33LYS H45GLY H46ALA H47GLY H48THR H49ALA H52THR I124ASP	3.4.25.1	3.60.20.10	PF00227	['P25043', 'P25451', 'PSB_YEAST']	T01.011	64	HARG19, HASP166, HASP17, HGLY47, HLYS33, HSER129, HSER169, HTHR1	spectator, spectator, spectator, spectator, spectator, spectator, spectator, catalysis	[['ASP124', 'GLN22', 'ILE126', 'LEU125'], ['ALA49', 'ASP124', 'SER20', 'THR21', 'THR48'], ['GLY47', 'SER20', 'THR21'], ['ALA46', 'GLY45', 'GLY47', 'LYS33', 'THR1']]	LEU-ALA-GAU	[2, 3, 4]	['S3', 'S2', 'S1']
4ya0	ACE-PRO-ALA-GAU-POL	5	1	[1, 2, 3, 4, 5]	['N', 'H']	H114HIS N129SER N168SER N19ARG N1THR N20THR N21THR N22THR N31THR N33LYS N45ARG N47GLY N49ALA	3.4.25.1	3.60.20.10	PF00227	['P25043', 'P38624', 'PSB_YEAST']	T01.010	64	NARG19, NASP166, NASP17, NGLY47, NLYS33, NSER129, NSER169, NTHR1, HARG19, HASP166, HASP17, HGLY47, HLYS33, HSER129, HSER169, HTHR1	spectator, spectator, spectator, spectator, spectator, spectator, spectator, catalysis, spectator, spectator, spectator, spectator, spectator, spectator, spectator, catalysis	[['GLU116', 'HIS114'], ['ALA49', 'SER48', 'THR20', 'THR21'], ['GLY47', 'THR20', 'THR21'], ['ARG45', 'GLY47', 'SER46', 'THR1']]	PRO-ALA-GAU	[2, 3, 4]	['S3', 'S2', 'S1']
4ya3	ACE-PRO-ALA-GAU-POL	5	c	[1, 2, 3, 4, 5]	['N', 'H']	H114HIS H116ASN H118SER N129SER N168SER N1THR N20THR N21THR N22THR N31THR N33LYS N45ARG N46SER N47GLY N49ALA	3.4.25.1	3.60.20.10	PF00227	['P25043', 'P38624', 'PSB_YEAST']	T01.010	64	NARG19, NASP166, NASP17, NGLY47, NLYS33, NSER129, NSER169, NTHR1, HARG19, HASP166, HASP17, HGLY47, HLYS33, HSER129, HSER169, HTHR1	spectator, spectator, spectator, spectator, spectator, spectator, spectator, catalysis, spectator, spectator, spectator, spectator, spectator, spectator, spectator, catalysis	[['ASN116', 'HIS114', 'THR22'], ['ALA49', 'SER118', 'SER48', 'THR20'], ['GLY47', 'THR20', 'THR21'], ['ARG45', 'GLY47', 'SER46', 'THR1']]	PRO-ALA-GAU	[2, 3, 4]	['S3', 'S2', 'S1']
4ya5	ACE-PRO-ALA-GAU-POL	5	c	[1, 2, 3, 4, 5]	['N', 'H']	H114ASP N129SER N168SER N1THR N20THR N21THR N31THR N33LYS N45ARG N46SER N47GLY N49ALA	3.4.25.1	3.60.20.10	PF00227	['P25043', 'P38624', 'PSB_YEAST']	T01.010	64	NARG19, NASP166, NASP17, NGLY47, NLYS33, NSER129, NSER169, NTHR1, HARG19, HASP166, HASP17, HGLY47, HLYS33, HSER129, HSER169, HTHR1	spectator, spectator, spectator, spectator, spectator, spectator, spectator, catalysis, spectator, spectator, spectator, spectator, spectator, spectator, spectator, catalysis	[['ASP114', 'HIS116'], ['ALA49', 'SER48', 'THR20'], ['GLY47', 'THR20', 'THR21'], ['ARG45', 'GLY47', 'SER46', 'THR1']]	PRO-ALA-GAU	[2, 3, 4]	['S3', 'S2', 'S1']
4jsq	ACA-TY5-ALA-RE0-ABN	5	c	[4, 5, 6, 7, 8]	['K', 'L']	K1THR K20ALA K21THR K22ALA K23GLY K31VAL K33LYS K45MET K47GLY K48GLY K49ALA L102PHE L104PRO L106TYR L126ASP L128VAL	3.4.25.1	3.60.20.10	PF00227	['P23724', 'P30656', 'PSB_YEAST']	T01.012	64	KARG19, KASP168, KASP17, KGLY47, KLYS33, KSER131, KSER171, KTHR1	spectator, spectator, spectator, spectator, spectator, spectator, spectator, catalysis	[['ASP126', 'THR21', 'VAL128'], ['ALA49', 'ASP126', 'GLY47', 'THR21'], ['ALA20', 'ARG19', 'GLY47', 'THR1', 'THR21'], ['ALA46', 'GLY47', 'LYS33', 'MET45', 'THR1']]	TY5-ALA-RE0-ABN	[5, 6, 7, 8]	['S4', 'S3', 'S2', 'S1']
4jsu	ACA-TY5-ALA-RE0-ABN	5	c	[4, 5, 6, 7, 8]	['K', 'L']	K1THR K20ALA K21THR K22ALA K23GLY K31VAL K45MET K47GLY K48GLY K49ALA L102PHE L104PRO L106TYR L126ASP L128VAL	3.4.25.1	3.60.20.10	PF00227	['P23724', 'P30656', 'PSB_YEAST']	T01.012	64	KARG19, KASP168, KASP17, KGLY47, KLYS33, KSER131, KSER171, KTHR1	spectator, spectator, spectator, spectator, spectator, spectator, spectator, catalysis	[['ASP126', 'THR21'], ['ALA49', 'ASP126', 'GLY47', 'THR21'], ['ALA20', 'ARG19', 'GLY47', 'THR1', 'THR21'], ['ALA46', 'GLY47', 'LYS33', 'MET45', 'THR1']]	TY5-ALA-RE0-ABN	[5, 6, 7, 8]	['S4', 'S3', 'S2', 'S1']
4y78	ACE-LEU-ALA-ASJ-POL	5	1	[1, 2, 3, 4, 5]	['H', 'I']	H129SER H168GLY H19ARG H1THR H20SER H21THR H22GLN H27ALA H31CYS H33LYS H46ALA H47GLY H48THR H49ALA I124ASP	3.4.25.1	3.60.20.10	PF00227	['P25043', 'P25451', 'PSB_YEAST']	T01.011	64	HARG19, HASP166, HASP17, HGLY47, HLYS33, HSER129, HSER169, HTHR1	spectator, spectator, spectator, spectator, spectator, spectator, spectator, catalysis	[['ASP124', 'GLN22', 'LEU125'], ['ALA49', 'ASP124', 'SER20', 'THR21', 'THR48'], ['GLY47', 'SER20', 'THR21'], ['ALA46', 'GLY45', 'GLY47', 'LYS33', 'THR1']]	LEU-ALA-ASJ	[2, 3, 4]	['S3', 'S2', 'S1']
4ya9	ACE-LEU-ALA-ASJ-POL	5	c	[1, 2, 3, 4, 5]	['H', 'I']	H168GLY H19ARG H1THR H20SER H21THR H22GLN H27ALA H31CYS H33LYS H46ALA H47GLY H48THR H49ALA I124ASP	3.4.25.1	3.60.20.10	PF00227	['P25043', 'P25451', 'PSB_YEAST']	T01.011	64	HARG19, HASP166, HASP17, HGLY47, HLYS33, HSER129, HSER169, HTHR1	spectator, spectator, spectator, spectator, spectator, spectator, spectator, catalysis	[['ASP124', 'GLN22', 'ILE126', 'LEU125'], ['ALA49', 'ASP124', 'SER20', 'THR21', 'THR48'], ['GLY47', 'SER20', 'THR21'], ['ALA46', 'GLY45', 'GLY47', 'LYS33', 'THR1']]	LEU-ALA-ASJ	[2, 3, 4]	['S3', 'S2', 'S1']
4y6z	ACE-PRO-ALA-DCL-POL	5	c	[1, 2, 3, 4, 5]	['H', 'I']	H129SER H168GLY H19ARG H1THR H20SER H21THR H22GLN H33LYS H47GLY H49ALA I124ASP	3.4.25.1	3.60.20.10	PF00227	['P25043', 'P25451', 'PSB_YEAST']	T01.011	64	HARG19, HASP166, HASP17, HGLY47, HLYS33, HSER129, HSER169, HTHR1	spectator, spectator, spectator, spectator, spectator, spectator, spectator, catalysis	[['ASP124', 'GLN22', 'ILE126', 'LEU125'], ['ALA49', 'ASP124', 'THR21', 'THR48'], ['GLY47', 'SER20', 'THR21'], ['ALA46', 'GLY45', 'GLY47', 'LYS33', 'THR1']]	PRO-ALA-DCL	[2, 3, 4]	['S3', 'S2', 'S1']
4y8p	ACE-PRO-ALA-DCL-POL	5	c	[1, 2, 3, 4, 5]	['H', 'I']	H129SER H168GLY H19ARG H1THR H20SER H21THR H33LYS H45GLY H47GLY H49ALA H52THR I124ASP	3.4.25.1	3.60.20.10	PF00227	['P25043', 'P25451', 'PSB_YEAST']	T01.011	64	HARG19, HASP166, HASP17, HGLY47, HLYS33, HSER129, HSER169, HTHR1	spectator, spectator, spectator, spectator, spectator, spectator, spectator, catalysis	[['ASP124', 'ILE126', 'LEU125'], ['ALA49', 'ASP124', 'GLY47', 'THR21', 'THR48'], ['GLY47', 'SER20', 'THR21'], ['ALA46', 'GLY45', 'GLY47', 'LYS33', 'THR1']]	PRO-ALA-DCL	[2, 3, 4]	['S3', 'S2', 'S1']
4y8o	ACE-PRO-ALA-PHL-POL	5	c	[1, 2, 3, 4, 5]	['K', 'L']	K170TYR K19ARG K1THR K20ALA K21THR K31VAL K33LYS K46ALA K47GLY K49ALA L126ASP	3.4.25.1	3.60.20.10	PF00227	['P23724', 'P30656', 'PSB_YEAST']	T01.012	64	KARG19, KASP168, KASP17, KGLY47, KLYS33, KSER131, KSER171, KTHR1	spectator, spectator, spectator, spectator, spectator, spectator, spectator, catalysis	[['ASP126', 'THR21'], ['ALA20', 'ALA49', 'ASP126', 'GLY47', 'THR21'], ['ALA20', 'ARG19', 'GLY47', 'THR21'], ['ALA46', 'GLY47', 'LYS33', 'MET45', 'THR1']]	PRO-ALA-PHL	[2, 3, 4]	['S3', 'S2', 'S1']
4y81	ACE-PRO-ALA-TYE-POL	5	c	[1, 2, 3, 4, 5]	['K', 'L']	K131SER K170TYR K19ARG K1THR K20ALA K21THR K27ALA K31VAL K33LYS K47GLY K49ALA K53GLN L126ASP	3.4.25.1	3.60.20.10	PF00227	['P23724', 'P30656', 'PSB_YEAST']	T01.012	64	KARG19, KASP168, KASP17, KGLY47, KLYS33, KSER131, KSER171, KTHR1	spectator, spectator, spectator, spectator, spectator, spectator, spectator, catalysis	[['ASP126', 'THR21'], ['ALA49', 'ASP126', 'GLY47', 'THR21'], ['ALA20', 'ARG19', 'GLY47', 'THR21'], ['ALA46', 'GLY47', 'LYS33', 'MET45', 'THR1']]	PRO-ALA-TYE	[2, 3, 4]	['S3', 'S2', 'S1']
4y69	N7P-ALA-ASJ-POL	4	c	[1, 2, 3, 4]	['N', 'H']	H114HIS N129SER N168SER N19ARG N1THR N20THR N21THR N22THR N33LYS N45ARG N46SER N47GLY N49ALA	3.4.25.1	3.60.20.10	PF00227	['P25043', 'P38624', 'PSB_YEAST']	T01.010	64	NARG19, NASP166, NASP17, NGLY47, NLYS33, NSER129, NSER169, NTHR1, HARG19, HASP166, HASP17, HGLY47, HLYS33, HSER129, HSER169, HTHR1	spectator, spectator, spectator, spectator, spectator, spectator, spectator, catalysis, spectator, spectator, spectator, spectator, spectator, spectator, spectator, catalysis	[['HIS114', 'HIS116'], ['ALA49', 'SER118', 'SER48', 'THR20'], ['GLY47', 'THR20', 'THR21'], ['ARG45', 'GLY47', 'SER46', 'THR1']]	N7P-ALA-ASJ	[1, 2, 3]	['S3', 'S2', 'S1']
4y6a	N7P-ALA-ASJ-POL	4	c	[1, 2, 3, 4]	['N', 'H']	H114ASP N168SER N19ARG N1THR N20THR N21THR N33LYS N45ARG N46SER N47GLY N49ALA	3.4.25.1	3.60.20.10	PF00227	['P25043', 'P38624', 'PSB_YEAST']	T01.010	64	NARG19, NASP166, NASP17, NGLY47, NLYS33, NSER129, NSER169, NTHR1, HARG19, HASP166, HASP17, HGLY47, HLYS33, HSER129, HSER169, HTHR1	spectator, spectator, spectator, spectator, spectator, spectator, spectator, catalysis, spectator, spectator, spectator, spectator, spectator, spectator, spectator, catalysis	[['ASP114', 'HIS116'], ['ALA49', 'SER48', 'THR20', 'THR21'], ['GLY47', 'THR20', 'THR21'], ['ARG45', 'GLY47', 'LYS33', 'SER46', 'THR1']]	N7P-ALA-ASJ	[1, 2, 3]	['S3', 'S2', 'S1']
5ley	6V9-OAS-OAS-6VA	4	c	[1, 2, 3, 4]	['K', 'L']	K130SER K169TYR K19ARG K1THR K20ALA K21THR K22ALA K31VAL K45MET K46ALA K47GLY K49ALA L125ASP L126PRO L127VAL	3.4.25.1	3.60.20.10	PF00227	['P20618', 'P28074', 'PSB_HUMAN']	T01.012	64	KARG19, KASP167, KASP17, KGLY47, KLYS33, KSER130, KSER170, KTHR1	spectator, spectator, spectator, spectator, spectator, spectator, spectator, catalysis	[['ASP125', 'THR21'], ['ALA20', 'ALA49', 'ASP125', 'GLY47', 'GLY48', 'THR21'], ['ALA20', 'ARG19', 'GLY47', 'THR1', 'THR21'], ['ALA46', 'ARG19', 'GLY47', 'LYS33', 'MET45', 'THR1']]	6V9-OAS-OAS-6VA	[1, 2, 3, 4]	['S4', 'S3', 'S2', 'S1']
5lez	6V9-OAS-OAS-6VA	4	c	[1, 2, 3, 4]	['K', 'L']	K130SER K169TYR K19ARG K1THR K20ALA K21THR K22ALA K31VAL K45MET K46ALA K47GLY K49ALA L125ASP L126PRO L127VAL	3.4.25.1	3.60.20.10	PF00227	['P20618', 'P28074', 'PSB_HUMAN']	T01.012	64	KARG19, KASP167, KASP17, KGLY47, KLYS33, KSER130, KSER170, KTHR1	spectator, spectator, spectator, spectator, spectator, spectator, spectator, catalysis	[['ASP125', 'THR21'], ['ALA49', 'ASP125', 'GLY47', 'GLY48', 'THR21'], ['ALA20', 'ARG19', 'GLY47', 'THR1', 'THR21'], ['ALA46', 'GLY47', 'LYS33', 'MET45', 'THR1']]	6V9-OAS-OAS-6VA	[1, 2, 3, 4]	['S4', 'S3', 'S2', 'S1']
4y8l	ACE-ALA-PRO-LEU-05W	5	c	[1, 2, 3, 4, 5]	['K', 'L']	K131SER K170TYR K19ARG K1THR K20ALA K21THR K33LYS K47GLY K49ALA L126ASP	3.4.25.1	3.60.20.10	PF00227	['P23724', 'P30656', 'PSB_YEAST']	T01.012	64	KARG19, KASP168, KASP17, KGLY47, KLYS33, KSER131, KSER171, KTHR1	spectator, spectator, spectator, spectator, spectator, spectator, spectator, catalysis	[['ASP126', 'THR21'], ['ALA20', 'ALA49', 'ASP126', 'THR21'], ['ALA20', 'ARG19', 'GLY47', 'THR21'], ['ALA46', 'ARG19', 'GLY47', 'LYS33', 'MET45', 'THR1']]	ALA-PRO-LEU-05W	[2, 3, 4, 5]	['S4', 'S3', 'S2', 'S1']
5cgh	ACE-DPP-54L-LEU-DPN-02N	6	e	[1, 2, 3, 4, 5, 6]	['K', 'L']	K19ARG K1THR K20ALA K21THR K27ALA K31VAL K32LYS K33LYS K45MET K47GLY K48CYS K49ALA K51ASP L101ARG L126ASP L130SER	3.4.25.1	3.60.20.10	PF00227	['P23724', 'P30656', 'PSB_YEAST']	T01.012	64	KARG19, KASP168, KASP17, KGLY47, KLYS33, KSER131, KSER171, KTHR1	spectator, spectator, spectator, spectator, spectator, spectator, spectator, catalysis	[['ASP126', 'THR21'], ['ALA49', 'ASP126', 'THR21'], ['ALA20', 'ARG19', 'GLY47', 'THR1', 'THR21'], ['ALA46', 'GLY47', 'LYS33', 'MET45', 'THR1']]	02N-DPN-DPP	[6, 5, 2]	['S1', 'S2', 'S4']
1g65	ACE-IML-ILE-THR-04D	5	3	[1, 2, 3, 4, 5]	['K', 'L']	K129SER K168TYR K19ARG K1THR K20ALA K21THR K33LYS K47GLY K49ALA L114ASP L115PRO L116VAL	3.4.25.1	3.60.20.10	PF00227	['P23724', 'P30656', 'PSB_YEAST']	T01.012	64	KARG19, KASP166, KASP17, KGLY47, KLYS33, KSER129, KSER169, KTHR1	spectator, spectator, spectator, spectator, spectator, spectator, spectator, catalysis	[['ASP114'], ['ALA49', 'ASP114', 'GLY48', 'THR21'], ['ALA20', 'ARG19', 'GLY47', 'THR1', 'THR21'], ['ALA46', 'GLY47', 'LYS33', 'MET45', 'THR1']]	IML-ILE-THR-04D	[2, 3, 4, 5]	['S4', 'S3', 'S2', 'S1']
5lf0	ACE-IML-ILE-THR-6VO	5	c	[1, 2, 3, 4, 5]	['H', 'I']	H129SER H168GLY H1THR H20ALA H21THR H22GLU H31CYS H45GLY H46ALA H47GLY H48THR H49ALA H52THR I105GLU I124ASP I125LEU I126ILE I128CYS	3.4.25.1	3.60.20.10	PF00227	['P49720', 'PSB_HUMAN', 'Q99436']	T01.011	64	HARG19, HASP166, HASP17, HGLY47, HLYS33, HSER129, HSER169, HTHR1	spectator, spectator, spectator, spectator, spectator, spectator, spectator, catalysis	[['ASP124', 'LEU125'], ['ALA49', 'ASP124', 'THR21'], ['ALA20', 'ARG19', 'GLY47', 'THR21'], ['ALA46', 'ARG19', 'GLY45', 'GLY47', 'LYS33', 'THR1']]	IML-ILE-THR-6VO	[2, 3, 4, 5]	['S4', 'S3', 'S2', 'S1']
4y7y	ACE-LEU-ALA-2A1-POL	5	c	[1, 2, 3, 4, 5]	['H', 'I']	H168GLY H19ARG H1THR H20SER H21THR H22GLN H27ALA H46ALA H47GLY H48THR H49ALA I124ASP	3.4.25.1	3.60.20.10	PF00227	['P25043', 'P25451', 'PSB_YEAST']	T01.011	64	HARG19, HASP166, HASP17, HGLY47, HLYS33, HSER129, HSER169, HTHR1	spectator, spectator, spectator, spectator, spectator, spectator, spectator, catalysis	[['ASP124', 'GLN22', 'ILE126', 'LEU125'], ['ALA49', 'ASP124', 'SER20', 'THR21', 'THR48'], ['GLY47', 'SER20', 'THR21'], ['ALA46', 'GLY45', 'GLY47', 'LYS33', 'THR1']]	LEU-ALA-2A1	[2, 3, 4]	['S3', 'S2', 'S1']
4y74	ACE-LEU-ALA-DCL-POL	5	c	[1, 2, 3, 4, 5]	['H', 'I']	H168GLY H19ARG H1THR H20SER H21THR H22GLN H27ALA H33LYS H46ALA H47GLY H48THR H49ALA H52THR I124ASP	3.4.25.1	3.60.20.10	PF00227	['P25043', 'P25451', 'PSB_YEAST']	T01.011	64	HARG19, HASP166, HASP17, HGLY47, HLYS33, HSER129, HSER169, HTHR1	spectator, spectator, spectator, spectator, spectator, spectator, spectator, catalysis	[['ASP124', 'GLN22', 'LEU125'], ['ALA49', 'ASP124', 'SER20', 'THR21', 'THR48'], ['GLY47', 'SER20', 'THR21'], ['ALA46', 'GLY45', 'GLY47', 'LYS33', 'THR1']]	LEU-ALA-DCL	[2, 3, 4]	['S3', 'S2', 'S1']
4y80	ACE-LEU-ALA-IL0-POL	5	c	[1, 2, 3, 4, 5]	['H', 'I']	H168GLY H19ARG H1THR H20SER H21THR H22GLN H27ALA H33LYS H45GLY H46ALA H47GLY H48THR H49ALA H52THR I124ASP	3.4.25.1	3.60.20.10	PF00227	['P25043', 'P25451', 'PSB_YEAST']	T01.011	64	HARG19, HASP166, HASP17, HGLY47, HLYS33, HSER129, HSER169, HTHR1	spectator, spectator, spectator, spectator, spectator, spectator, spectator, catalysis	[['ASP124', 'GLN22', 'LEU125'], ['ALA49', 'ASP124', 'SER20', 'THR21', 'THR48'], ['GLY47', 'SER20', 'THR21'], ['ALA46', 'GLY45', 'GLY47', 'LYS33', 'THR1']]	LEU-ALA-IL0	[2, 3, 4]	['S3', 'S2', 'S1']
4y77	ACE-LEU-ALA-PHL-POL	5	c	[1, 2, 3, 4, 5]	['H', 'I']	H168GLY H19ARG H1THR H20SER H21THR H22GLN H31CYS H33LYS H45GLY H46ALA H47GLY H49ALA H52THR I124ASP I128CYS	3.4.25.1	3.60.20.10	PF00227	['P25043', 'P25451', 'PSB_YEAST']	T01.011	64	HARG19, HASP166, HASP17, HGLY47, HLYS33, HSER129, HSER169, HTHR1	spectator, spectator, spectator, spectator, spectator, spectator, spectator, catalysis	[['ASP124', 'LEU125'], ['ALA49', 'ASP124', 'SER20', 'THR21', 'THR48'], ['GLY47', 'SER20', 'THR21'], ['ALA46', 'GLY45', 'GLY47', 'LYS33', 'THR1']]	LEU-ALA-PHL	[2, 3, 4]	['S3', 'S2', 'S1']
4y82	ACE-LEU-ALA-TYE-POL	5	c	[1, 2, 3, 4, 5]	['H', 'I']	H168GLY H19ARG H1THR H20SER H21THR H22GLN H27ALA H31CYS H33LYS H45GLY H46ALA H47GLY H49ALA H52THR I124ASP I128CYS	3.4.25.1	3.60.20.10	PF00227	['P25043', 'P25451', 'PSB_YEAST']	T01.011	64	HARG19, HASP166, HASP17, HGLY47, HLYS33, HSER129, HSER169, HTHR1	spectator, spectator, spectator, spectator, spectator, spectator, spectator, catalysis	[['ASP124', 'LEU125'], ['ALA49', 'ASP124', 'THR21', 'THR48'], ['GLY47', 'THR21'], ['ALA46', 'GLY45', 'GLY47', 'LYS33', 'THR1']]	LEU-ALA-TYE	[2, 3, 4]	['S3', 'S2', 'S1']
4y70	ACE-LEU-ALA-VOL-POL	5	e	[1, 2, 3, 4, 5]	['H', 'I']	H168GLY H19ARG H1THR H20SER H21THR H22GLN H27ALA H33LYS H45GLY H46ALA H47GLY H48THR H49ALA I124ASP	3.4.25.1	3.60.20.10	PF00227	['P25043', 'P25451', 'PSB_YEAST']	T01.011	64	HARG19, HASP166, HASP17, HGLY47, HLYS33, HSER129, HSER169, HTHR1	spectator, spectator, spectator, spectator, spectator, spectator, spectator, catalysis	[['ASP124', 'GLN22', 'ILE126', 'LEU125'], ['ALA49', 'ASP124', 'SER20', 'THR21', 'THR48'], ['GLY47', 'SER20', 'THR21'], ['ALA46', 'GLY45', 'GLY47', 'LYS33', 'THR1']]	LEU-ALA-VOL	[2, 3, 4]	['S3', 'S2', 'S1']
4y8j	ACE-LEU-LEU-DCL-POL	5	c	[1, 2, 3, 4, 5]	['H', 'I']	H168GLY H19ARG H1THR H20SER H21THR H22GLN H33LYS H46ALA H47GLY H48THR H49ALA H52THR I124ASP	3.4.25.1	3.60.20.10	PF00227	['P25043', 'P25451', 'PSB_YEAST']	T01.011	64	HARG19, HASP166, HASP17, HGLY47, HLYS33, HSER129, HSER169, HTHR1	spectator, spectator, spectator, spectator, spectator, spectator, spectator, catalysis	[['ASP124', 'GLN22', 'ILE126', 'LEU125'], ['ALA49', 'ASP124', 'SER20', 'THR21', 'THR48'], ['GLY47', 'SER20', 'THR21'], ['ALA46', 'GLY45', 'GLY47', 'LYS33', 'THR1']]	LEU-LEU-DCL	[2, 3, 4]	['S3', 'S2', 'S1']
4y7x	ACE-PRO-ALA-2A1-POL	5	c	[1, 2, 3, 4, 5]	['K', 'L']	K131SER K170TYR K19ARG K1THR K20ALA K21THR K33LYS K47GLY K49ALA L126ASP	3.4.25.1	3.60.20.10	PF00227	['P23724', 'P30656', 'PSB_YEAST']	T01.012	64	KARG19, KASP168, KASP17, KGLY47, KLYS33, KSER131, KSER171, KTHR1	spectator, spectator, spectator, spectator, spectator, spectator, spectator, catalysis	[['ASP126', 'THR21'], ['ALA20', 'ALA49', 'ASP126', 'GLY47', 'THR21'], ['ALA20', 'ARG19', 'GLY47', 'THR21'], ['ALA46', 'GLY47', 'LYS33', 'MET45', 'THR1']]	PRO-ALA-2A1	[2, 3, 4]	['S3', 'S2', 'S1']
4y8u	ACE-PRO-ALA-ASJ-POL	5	1	[1, 2, 3, 4, 5]	['N', 'H']	H114HIS H116ASP H118SER N129SER N168SER N19ARG N1THR N20THR N21THR N22THR N33LYS N45ARG N46SER N47GLY N49ALA	3.4.25.1	3.60.20.10	PF00227	['P25043', 'P38624', 'PSB_YEAST']	T01.010	64	NARG19, NASP166, NASP17, NGLY47, NLYS33, NSER129, NSER169, NTHR1, HARG19, HASP166, HASP17, HGLY47, HLYS33, HSER129, HSER169, HTHR1	spectator, spectator, spectator, spectator, spectator, spectator, spectator, catalysis, spectator, spectator, spectator, spectator, spectator, spectator, spectator, catalysis	[['ASP116', 'HIS114'], ['ALA49', 'SER48', 'THR20', 'THR21'], ['GLY47', 'THR20', 'THR21'], ['ARG45', 'GLY47', 'SER46', 'THR1']]	PRO-ALA-ASJ	[2, 3, 4]	['S3', 'S2', 'S1']
4y8k	ALA-PRO-LEU-DCL-POL	5	c	[1, 2, 3, 4, 5]	['K', 'L']	K131SER K170TYR K19ARG K1THR K20ALA K21THR K33LYS K47GLY K49ALA L126ASP	3.4.25.1	3.60.20.10	PF00227	['P23724', 'P30656', 'PSB_YEAST']	T01.012	64	KARG19, KASP168, KASP17, KGLY47, KLYS33, KSER131, KSER171, KTHR1	spectator, spectator, spectator, spectator, spectator, spectator, spectator, catalysis	[['ASP126'], ['ALA20', 'ALA49', 'ASP126', 'GLY47'], ['ALA20', 'ARG19', 'GLY47', 'THR21'], ['ALA46', 'GLY47', 'LYS33', 'MET45', 'THR1']]	ALA-PRO-LEU-DCL	[1, 2, 3, 4]	['S4', 'S3', 'S2', 'S1']
4y84	AZI-ACE-ALA-PDF-NLE-05W	6	e	[1, 2, 3, 4, 5, 6]	['H', 'I']	H129SER H168GLY H19ARG H1THR H20SER H21THR H22GLN H27ALA H31CYS H45GLY H46ALA H47GLY H49ALA H52THR I124ASP	3.4.25.1	3.60.20.10	PF00227	['P25043', 'P25451', 'PSB_YEAST']	T01.011	64	HARG19, HASP166, HASP17, HGLY47, HLYS33, HSER129, HSER169, HTHR1	spectator, spectator, spectator, spectator, spectator, spectator, spectator, catalysis	[['ASP124', 'ILE126', 'LEU125'], ['ALA49', 'ASP124', 'SER20', 'THR21', 'THR48'], ['GLY47', 'SER20', 'THR21'], ['ALA46', 'GLY45', 'GLY47', 'LYS33', 'THR1']]	ALA-PDF-NLE-05W	[3, 4, 5, 6]	['S4', 'S3', 'S2', 'S1']
4y8h	AZI-ACE-ALA-PRO-ALA-05W	6	c	[1, 2, 3, 4, 5, 6]	['H', 'I']	H168GLY H19ARG H1THR H20SER H21THR H22GLN H31CYS H45GLY H46ALA H47GLY H49ALA H52THR I124ASP I125LEU	3.4.25.1	3.60.20.10	PF00227	['P25043', 'P25451', 'PSB_YEAST']	T01.011	64	HARG19, HASP166, HASP17, HGLY47, HLYS33, HSER129, HSER169, HTHR1	spectator, spectator, spectator, spectator, spectator, spectator, spectator, catalysis	[['ASP124', 'GLN22', 'LEU125'], ['ALA49', 'ASP124', 'SER20', 'THR21', 'THR48'], ['GLY47', 'SER20', 'THR21'], ['ALA46', 'GLY45', 'GLY47', 'LYS33', 'THR1']]	ALA-PRO-ALA-05W	[3, 4, 5, 6]	['S4', 'S3', 'S2', 'S1']
4y8g	AZI-ACE-ALA-PRO-NLE-05W	6	c	[1, 2, 3, 4, 5, 6]	['H', 'I']	H168GLY H19ARG H1THR H20SER H21THR H22GLN H31CYS H45GLY H46ALA H47GLY H49ALA H52THR I124ASP	3.4.25.1	3.60.20.10	PF00227	['P25043', 'P25451', 'PSB_YEAST']	T01.011	64	HARG19, HASP166, HASP17, HGLY47, HLYS33, HSER129, HSER169, HTHR1	spectator, spectator, spectator, spectator, spectator, spectator, spectator, catalysis	[['ASP124', 'GLN22', 'ILE126', 'LEU125'], ['ALA49', 'ASP124', 'SER20', 'THR21', 'THR48'], ['GLY47', 'SER20', 'THR21'], ['ALA46', 'GLY45', 'GLY47', 'LYS33', 'THR1']]	ALA-PRO-NLE-05W	[3, 4, 5, 6]	['S4', 'S3', 'S2', 'S1']
4qby	BOC-ALA-ALA-2A1	4	1	[1, 2, 3, 4]	['H', 'I']	H1THR H20SER H21THR H22GLN H33LYS H45GLY H46ALA H47GLY H48THR H49ALA I124ASP I125LEU	3.4.25.1	3.60.20.10	PF00227	['P25043', 'P25451', 'PSB_YEAST']	T01.011	64	HARG19, HASP166, HASP17, HGLY47, HLYS33, HSER129, HSER169, HTHR1	spectator, spectator, spectator, spectator, spectator, spectator, spectator, catalysis	[['ASP124', 'GLN22', 'LEU125'], ['ALA49', 'ASP124', 'GLN22', 'THR21', 'THR48'], ['GLY47', 'SER20', 'THR21'], ['ALA46', 'GLY45', 'GLY47', 'LYS33', 'THR1']]	BOC-ALA-ALA-2A1	[1, 2, 3, 4]	['S4', 'S3', 'S2', 'S1']
3nzw	BOC-TY5-ALA-RE0-ABN	5	3	[1, 2, 3, 4, 5]	['K', 'L']	K1THR K20ALA K21THR K22ALA K23GLY K31VAL K33LYS K45MET K47GLY K48GLY K49ALA L-5TYR L114ASP L115PRO L94PRO L96TYR L98HIS	3.4.25.1	3.60.20.10	PF00227	['P23724', 'P30656', 'PSB_YEAST']	T01.012	64	KARG19, KASP166, KASP17, KGLY47, KLYS33, KSER129, KSER169, KTHR1	spectator, spectator, spectator, spectator, spectator, spectator, spectator, catalysis	[['ASP114', 'THR21'], ['ALA49', 'ASP114', 'GLY47', 'THR21'], ['ALA20', 'ARG19', 'GLY47', 'THR1', 'THR21'], ['ALA46', 'ARG19', 'GLY47', 'LYS33', 'MET45', 'THR1']]	TY5-ALA-RE0-ABN	[2, 3, 4, 5]	['S4', 'S3', 'S2', 'S1']
3nzx	BOC-TY5-ALA-RE3-ABN	5	3	[1, 2, 3, 4, 5]	['K', 'L']	K1THR K20ALA K21THR K22ALA K31VAL K33LYS K45MET K47GLY K48GLY K49ALA L-5TYR L114ASP L115PRO L94PRO L96TYR L98HIS	3.4.25.1	3.60.20.10	PF00227	['P23724', 'P30656', 'PSB_YEAST']	T01.012	64	KARG19, KASP166, KASP17, KGLY47, KLYS33, KSER129, KSER169, KTHR1	spectator, spectator, spectator, spectator, spectator, spectator, spectator, catalysis	[['ASP114', 'THR21'], ['ALA20', 'ALA49', 'ASP114', 'GLY47', 'GLY48', 'THR21'], ['ALA20', 'ARG19', 'GLY47', 'THR1', 'THR21'], ['ALA46', 'ARG19', 'GLY47', 'LYS33', 'MET45', 'THR1']]	TY5-ALA-RE3-ABN	[2, 3, 4, 5]	['S4', 'S3', 'S2', 'S1']
3nzj	BOC-TY5-ALA-TRO-ABN	5	3	[1, 2, 3, 4, 5]	['K', 'L']	K19ARG K1THR K20ALA K21THR K22ALA K23GLY K31VAL K33LYS K45MET K47GLY K48GLY K49ALA L-5TYR L114ASP L115PRO L94PRO L96TYR L98HIS	3.4.25.1	3.60.20.10	PF00227	['P23724', 'P30656', 'PSB_YEAST']	T01.012	64	KARG19, KASP166, KASP17, KGLY47, KLYS33, KSER129, KSER169, KTHR1	spectator, spectator, spectator, spectator, spectator, spectator, spectator, catalysis	[['ASP114', 'THR21'], ['ALA49', 'ASP114', 'GLY47', 'THR21'], ['ALA20', 'ARG19', 'GLY47', 'THR1', 'THR21'], ['ALA46', 'ARG19', 'GLY47', 'LYS33', 'MET45', 'THR1']]	TY5-ALA-TRO-ABN	[2, 3, 4, 5]	['S4', 'S3', 'S2', 'S1']
5lf6	LEU-LEU-6VF	3	c	[2, 3, 4]	['L', 'K']	K173TYR K23ARG K24ALA K25THR K26ALA K31ALA K35VAL K37LYS K50ALA K51GLY K52GLY K53ALA K5THR L125ASP L129SER	3.4.25.1	3.60.20.10	PF00227	['P20618', 'P28074', 'PSB_HUMAN']	T01.012	64	KARG23, KASP171, KASP21, KGLY51, KLYS37, KSER134, KSER174, KTHR5	spectator, spectator, spectator, spectator, spectator, spectator, spectator, catalysis	[['ASP125', 'THR25'], ['ALA53', 'ASP125', 'THR25'], ['ALA24', 'ARG23', 'GLY51', 'THR25'], ['ALA50', 'GLY51', 'LYS37', 'MET49', 'THR5']]	LEU-LEU-6VF	[2, 3, 4]	['S3', 'S2', 'S1']
4gk7	MH9-THR-LYH-0JT	4	1	[0, 1, 2, 3]	['H', 'I']	H1THR H20SER H21THR H22GLN H33LYS H45GLY H46ALA H47GLY H49ALA I115ASP I116LEU I117ILE I119CYS I89ARG I90PHE	3.4.25.1	3.60.20.10	PF00227	['P25043', 'P25451', 'PSB_YEAST']	T01.011	64	HARG19, HASP166, HASP17, HGLY47, HLYS33, HSER129, HSER169, HTHR1	spectator, spectator, spectator, spectator, spectator, spectator, spectator, catalysis	[['ASP115', 'ILE117', 'LEU116'], ['ALA49', 'ASP115', 'SER20', 'THR21', 'THR48'], ['ARG19', 'GLY47', 'SER20', 'THR21'], ['ALA46', 'GLY45', 'GLY47', 'LYS33', 'THR1']]	MH9-THR-LYH-0JT	[0, 1, 2, 3]	['S4', 'S3', 'S2', 'S1']
4fzg	MH9-THR-LYO-0W6	4	c	[1, 2, 3, 4]	['H', 'I']	H1THR H20SER H21THR H22GLN H47GLY H49ALA I101PRO I124ASP I125LEU I126ILE I128CYS	3.4.25.1	3.60.20.10	PF00227	['P25043', 'P25451', 'PSB_YEAST']	T01.011	64	HARG19, HASP166, HASP17, HGLY47, HLYS33, HSER129, HSER169, HTHR1	spectator, spectator, spectator, spectator, spectator, spectator, spectator, catalysis	[['ASP124', 'ILE126', 'LEU125'], ['ALA49', 'ASP124', 'SER20', 'THR21', 'THR48'], ['GLY47', 'SER20', 'THR21'], ['ALA46', 'GLY45', 'GLY47', 'LYS33', 'THR1']]	MH9-THR-LYO-0W6	[1, 2, 3, 4]	['S4', 'S3', 'S2', 'S1']
4y6v	N7P-ALA-GAU-POL	4	c	[1, 2, 3, 4]	['N', 'H']	H114HIS N129SER N168SER N19ARG N1THR N20THR N21THR N33LYS N45ARG N47GLY N49ALA	3.4.25.1	3.60.20.10	PF00227	['P25043', 'P38624', 'PSB_YEAST']	T01.010	64	NARG19, NASP166, NASP17, NGLY47, NLYS33, NSER129, NSER169, NTHR1, HARG19, HASP166, HASP17, HGLY47, HLYS33, HSER129, HSER169, HTHR1	spectator, spectator, spectator, spectator, spectator, spectator, spectator, catalysis, spectator, spectator, spectator, spectator, spectator, spectator, spectator, catalysis	[['HIS114', 'HIS116'], ['ALA49', 'SER48', 'THR20'], ['GLY47', 'THR20', 'THR21'], ['ARG45', 'GLY47', 'SER46', 'THR1']]	N7P-ALA-GAU	[1, 2, 3]	['S3', 'S2', 'S1']
4jt0	TY5-ALA-RE0-ABN	4	c	[1, 2, 3, 4]	['K', 'L']	K1THR K20ALA K21THR K22ALA K23GLY K31VAL K33LYS K45MET K47GLY K48GLY K49ALA L104PRO L106TYR L126ASP L127PRO	3.4.25.1	3.60.20.10	PF00227	['P23724', 'P30656', 'PSB_YEAST']	T01.012	64	KARG19, KASP168, KASP17, KGLY47, KLYS33, KSER131, KSER171, KTHR1	spectator, spectator, spectator, spectator, spectator, spectator, spectator, catalysis	[['ASP126', 'THR21'], ['ALA49', 'ASP126', 'GLY47', 'THR21'], ['ALA20', 'ARG19', 'GLY47', 'THR1', 'THR21'], ['ALA46', 'GLY47', 'LYS33', 'MET45', 'THR1']]	TY5-ALA-RE0-ABN	[1, 2, 3, 4]	['S4', 'S3', 'S2', 'S1']
5cgg	00E-DPP-ACY-LEU-PHE-02N	6	g	[1, 2, 3, 4, 5, 6]	['K', 'L']	K19ARG K1THR K20ALA K21THR K27ALA K31VAL K32LYS K45MET K47GLY K48CYS K49ALA K51ASP L101ARG L126ASP L130SER	3.4.25.1	3.60.20.10	PF00227	['P23724', 'P30656', 'PSB_YEAST']	T01.012	64	KARG19, KASP168, KASP17, KGLY47, KLYS33, KSER131, KSER171, KTHR1	spectator, spectator, spectator, spectator, spectator, spectator, spectator, catalysis	[['ASP126', 'THR21'], ['ALA49', 'ASP126', 'CYS48', 'GLY47', 'THR21'], ['ALA20', 'ARG19', 'GLY47', 'THR1', 'THR21'], ['ALA46', 'GLY47', 'LYS33', 'MET45', 'THR1']]	02N-PHE-DPP	[6, 5, 2]	['S1', 'S2', 'S4']
4fzc	0W5-THR-LYO-0W6	4	c	[1, 2, 3, 4]	['H', 'I']	H1THR H20SER H21THR H22GLN H47GLY H48THR H49ALA I101PRO I124ASP I128CYS	3.4.25.1	3.60.20.10	PF00227	['P25043', 'P25451', 'PSB_YEAST']	T01.011	64	HARG19, HASP166, HASP17, HGLY47, HLYS33, HSER129, HSER169, HTHR1	spectator, spectator, spectator, spectator, spectator, spectator, spectator, catalysis	[['ASP124', 'LEU125'], ['ALA49', 'ASP124', 'GLN22', 'SER20', 'THR21', 'THR48'], ['GLY47', 'SER20', 'THR21'], ['ALA46', 'GLY45', 'GLY47', 'LYS33', 'THR1']]	0W5-THR-LYO-0W6	[1, 2, 3, 4]	['S4', 'S3', 'S2', 'S1']
1jd2	1QQ-TYR-ASN-R4K-AKK	5	8	[1, 2, 3, 4, 5]	['H', 'I']	H19ARG H1THR H20SER H21THR H22GLN H23GLY H27ALA H33LYS H47GLY H48THR H49ALA I-5SER I114ASP I115LEU	3.4.25.1	3.60.20.10	PF00227	['P25043', 'P25451', 'PSB_YEAST']	T01.011	64	HARG19, HASP166, HASP17, HGLY47, HLYS33, HSER129, HSER169, HTHR1	spectator, spectator, spectator, spectator, spectator, spectator, spectator, catalysis	[['ASP114', 'ILE116', 'LEU115'], ['ALA49', 'ASP114', 'SER20', 'THR21', 'THR48'], ['GLY47', 'SER20', 'THR21'], ['ALA46', 'GLY45', 'GLY47', 'LYS33', 'THR1']]	TYR-ASN-R4K-AKK	[2, 3, 4, 5]	['S4', 'S3', 'S2', 'S1']
